# Supplementary material for: 4-(5-Chloro-2-methyl­phen­yl)-1-[2-oxo-5-(trifluoro­meth­oxy)indolin-3-yl­idene]thio­semicarbazide
Source: Acta Crystallogr Sect E Struct Rep Online. 2010 Apr 24;66(Pt 5):o1169–70. doi: 10.1107/S1600536810014650 (PMC2979057; doi:10.1107/S1600536810014650)
Supplement: Supplementary file 2 [file e-66-o1169-Isup2.hkl]

#
# h,k,l, Fc-squared, Fo-squared, sigma(Fo-squared) and status flag
#
data_I
_shelx_title ' JAT49 in P-1'
_shelx_refln_list_code          4
_shelx_F_calc_maximum      293.70
_exptl_crystal_F_000       872.00
_reflns_d_resolution_high  0.8255
 
loop_
 _symmetry_equiv_pos_as_xyz
 'x, y, z'
 '-x, -y, -z'
 
_cell_length_a    10.5808
_cell_length_b    11.0262
_cell_length_c    17.1743
_cell_angle_alpha 102.855
_cell_angle_beta   94.766
_cell_angle_gamma 107.814
 
_shelx_F_squared_multiplier     1.000
 
loop_
 _refln_index_h
 _refln_index_k
 _refln_index_l
 _refln_F_squared_calc
 _refln_F_squared_meas
 _refln_F_squared_sigma
 _refln_observed_status
   1   0   0       33.98       32.78      4.40 o
   2   0   0      264.32      150.78      2.85 o
   3   0   0      109.60      155.16      3.30 o
   4   0   0      131.18      121.40      4.99 o
   5   0   0     2159.49     2404.06     39.19 o
   6   0   0     1518.34     1373.57     28.60 o
   7   0   0      313.78      390.44     19.56 o
   8   0   0       59.06       52.67      8.00 o
   9   0   0      721.49      652.95     33.62 o
  10   0   0       12.02        5.75     12.56 o
  11   0   0      118.85      133.18     21.19 o
  12   0   0       28.39       30.00     16.97 o
 -12   1   0       14.53       17.16     16.91 o
 -11   1   0       99.26      116.52     65.68 o
 -10   1   0      129.77      138.40     22.87 o
  -9   1   0       33.00       41.43     10.71 o
  -8   1   0        0.89        2.01      6.35 o
  -7   1   0       15.45       19.49      4.16 o
  -6   1   0        0.84        2.56      3.21 o
  -5   1   0    11341.46    11852.53    128.66 o
  -4   1   0       96.37      111.02      3.91 o
  -3   1   0      507.20      504.08      7.19 o
  -2   1   0     5322.48     5465.64     54.16 o
  -1   1   0      765.98      529.09     73.35 o
   1   1   0      553.19      565.46      7.94 o
   2   1   0     6471.84     6968.55     72.86 o
   3   1   0       93.44      132.60      4.07 o
   4   1   0     2059.35     2147.88     39.51 o
   5   1   0      286.62      224.90     14.40 o
   6   1   0      665.95      638.15     16.82 o
   7   1   0      741.50      790.03     20.63 o
   8   1   0      543.29      576.11     23.96 o
   9   1   0      235.28      225.49     21.02 o
  10   1   0        7.67        3.67     12.38 o
  11   1   0      145.78      171.99     22.86 o
 -12   2   0       53.48       41.33     17.67 o
 -11   2   0        9.20        0.92     16.26 o
 -10   2   0        1.83       -8.05     12.75 o
  -9   2   0      502.18      508.16     22.21 o
  -8   2   0       10.20        2.71      4.58 o
  -7   2   0      386.00      433.03     10.47 o
  -6   2   0      102.61      112.42      5.19 o
  -5   2   0        3.41        0.24      2.87 o
  -4   2   0       51.25       65.23      4.05 o
  -3   2   0     3250.62     3285.20     33.21 o
  -2   2   0     1202.69     1106.56     13.31 o
  -1   2   0     6448.67     6153.69     63.61 o
   0   2   0      937.44      828.54      9.55 o
   1   2   0       99.19      100.48      3.52 o
   2   2   0       93.13       67.84      2.84 o
   3   2   0     1032.15     1094.75     15.74 o
   4   2   0     2692.58     3008.45     47.02 o
   5   2   0      395.03      464.19     11.53 o
   6   2   0      591.90      569.05     15.02 o
   7   2   0      110.62      132.26     15.47 o
   8   2   0       22.65       22.68      9.20 o
   9   2   0      229.76      178.93     19.30 o
  10   2   0        0.00        3.06     12.42 o
  11   2   0        7.46       15.34     19.01 o
 -12   3   0       84.41       75.80     20.74 o
 -11   3   0       62.90       61.81     18.14 o
 -10   3   0      342.63      403.26     14.73 o
  -9   3   0      204.59      161.35     12.53 o
  -8   3   0       36.62       19.38      5.01 o
  -7   3   0      295.33      251.63      9.56 o
  -6   3   0     1523.62     1500.34     23.90 o
  -5   3   0      138.27      146.07      6.81 o
  -4   3   0     1618.77     1564.30     23.82 o
  -3   3   0       15.57        9.48      3.44 o
  -2   3   0    30663.94    30433.85    293.63 o
  -1   3   0    36370.84    36612.20    352.30 o
   0   3   0     5066.98     5221.91     52.14 o
   1   3   0     5798.25     5872.15     61.14 o
   2   3   0      366.72      333.34      6.63 o
   3   3   0      601.72      601.84     10.23 o
   4   3   0      345.00      360.18     11.69 o
   5   3   0      336.45      368.05      9.73 o
   6   3   0        0.41       -0.36      4.24 o
   7   3   0      842.35      823.56     27.60 o
   8   3   0      104.17      131.73     16.80 o
   9   3   0        7.15       -1.47     11.86 o
  10   3   0       22.65        3.26     13.13 o
 -12   4   0       90.15      125.01     23.90 o
 -11   4   0        0.12        2.98      9.78 o
 -10   4   0       27.52       21.65      9.19 o
  -9   4   0        4.38       -6.54      6.54 o
  -8   4   0       12.57        7.92      4.73 o
  -7   4   0        7.76        2.71      3.90 o
  -6   4   0     1826.07     1825.02     26.84 o
  -5   4   0       24.60       10.52      4.86 o
  -4   4   0      160.93      183.75      7.35 o
  -3   4   0     2029.88     1987.70     25.88 o
  -2   4   0        2.89        1.26      2.55 o
  -1   4   0      242.29      272.07      6.11 o
   0   4   0     2812.47     2790.02     34.62 o
   1   4   0      502.61      470.27      8.85 o
   2   4   0      955.38     1047.28     15.25 o
   3   4   0      974.53      966.93     14.46 o
   4   4   0       14.60       18.76      3.58 o
   5   4   0        8.84       18.16      4.06 o
   6   4   0      444.16      462.58     16.85 o
   7   4   0        6.28       20.86      8.55 o
   8   4   0      210.41      201.74     19.24 o
   9   4   0       81.07       71.08     26.10 o
  10   4   0       26.96       17.95     13.98 o
 -12   5   0       57.42       84.52     14.32 o
 -11   5   0      181.24      208.46     20.83 o
 -10   5   0       23.05       29.51     10.91 o
  -9   5   0      137.59      143.66     16.47 o
  -8   5   0       24.88       20.41      5.03 o
  -7   5   0      172.78      183.98      8.26 o
  -6   5   0      471.22      461.03     13.94 o
  -5   5   0      111.81      129.39     17.33 o
  -4   5   0        7.03        3.72      3.90 o
  -3   5   0      473.24      464.98     11.69 o
  -2   5   0     1631.76     1750.80     24.88 o
  -1   5   0      776.68      745.28     10.96 o
   0   5   0       27.89       19.25      3.44 o
   1   5   0      141.30      158.95      6.96 o
   2   5   0     1590.30     1634.55     22.78 o
   3   5   0      840.70      892.42     14.49 o
   4   5   0        0.03       -2.02      4.03 o
   5   5   0      868.66      892.70     31.05 o
   6   5   0       30.93       18.29      7.63 o
   7   5   0       57.35       83.84     18.14 o
   8   5   0        0.09       -6.20     12.14 o
   9   5   0        0.30        1.65     12.78 o
 -12   6   0       59.20       81.81     18.47 o
 -11   6   0       11.75       19.59     11.48 o
 -10   6   0        2.76        1.66      8.42 o
  -9   6   0       20.27       40.05      9.88 o
  -8   6   0        0.18       -3.44      6.41 o
  -7   6   0      109.61      105.40      7.68 o
  -6   6   0      150.35      140.15     10.87 o
  -5   6   0       69.28       68.21      7.85 o
  -4   6   0       66.02       67.16      6.04 o
  -3   6   0    10033.90    10029.46    105.94 o
  -2   6   0      291.12      302.51      7.79 o
  -1   6   0      136.09      103.75      6.10 o
   0   6   0      166.39      212.23      7.89 o
   1   6   0       19.14       19.35      4.42 o
   2   6   0      999.58      915.84     15.66 o
   3   6   0       75.54       76.65      5.01 o
   4   6   0        2.71       -6.17      6.17 o
   5   6   0      155.71      139.37     19.34 o
   6   6   0      292.79      294.70     22.66 o
   7   6   0        0.80       20.18     11.70 o
   8   6   0       12.39        8.60     12.47 o
 -12   7   0        2.99      -10.46     14.65 o
 -11   7   0        3.75       21.67     12.35 o
 -10   7   0        1.20       -4.96      8.59 o
  -9   7   0        0.14        3.41      8.48 o
  -8   7   0      216.30      232.32     10.81 o
  -7   7   0      411.85      425.59     16.71 o
  -6   7   0        8.55        7.01      6.88 o
  -5   7   0        2.36        2.75      5.90 o
  -4   7   0        4.91       -1.06      4.43 o
  -3   7   0      152.79      175.18      7.85 o
  -2   7   0       16.54       15.96      3.69 o
  -1   7   0        0.16        2.72      4.49 o
   0   7   0        1.75        1.59      3.81 o
   1   7   0       35.61       43.91      5.06 o
   2   7   0      358.01      401.13     11.86 o
   3   7   0        1.84        3.37      5.53 o
   4   7   0       60.28       43.78      8.79 o
   5   7   0        3.31       16.11      9.68 o
   6   7   0      242.70      205.98     16.96 o
   7   7   0       19.11       32.08     11.97 o
 -12   8   0       21.49       29.90     17.39 o
 -11   8   0        0.60       -8.94     10.49 o
 -10   8   0       33.60       37.32     12.51 o
  -9   8   0        4.47       -2.59      8.44 o
  -8   8   0        6.92        0.74      7.85 o
  -7   8   0      144.60      142.23     12.41 o
  -6   8   0        0.36       10.57      7.93 o
  -5   8   0       11.42        2.16      5.87 o
  -4   8   0       14.35       16.07      5.22 o
  -3   8   0      160.41      142.95     10.41 o
  -2   8   0      463.32      533.04     14.85 o
  -1   8   0      223.69      177.64      9.15 o
   0   8   0       26.09       45.15      6.01 o
   1   8   0       27.30       31.72      6.94 o
   2   8   0       40.33       33.36      7.94 o
   3   8   0       11.48       13.57      8.30 o
   4   8   0      234.40      206.19     16.72 o
   5   8   0       22.53       12.46     13.75 o
   6   8   0        0.00        2.83     10.23 o
 -11   9   0        2.83      -11.04     11.04 o
 -10   9   0        0.06       -6.07     14.51 o
  -9   9   0       25.43       15.71     11.51 o
  -8   9   0       28.60       31.28     10.55 o
  -7   9   0       87.12      123.38     19.14 o
  -6   9   0        3.53        2.27      8.03 o
  -5   9   0      238.18      218.03     15.04 o
  -4   9   0      254.30      243.09     15.22 o
  -3   9   0      206.11      196.88     12.69 o
  -2   9   0        7.29       12.93      7.12 o
  -1   9   0      104.11      140.73     10.66 o
   0   9   0        0.08       -5.65      8.47 o
   1   9   0      100.28       92.18     12.37 o
   2   9   0       88.32       96.49     19.59 o
   3   9   0       53.39       74.36     13.42 o
   4   9   0       72.19       68.36     13.68 o
   5   9   0        1.22        2.75     13.72 o
 -10  10   0        0.44       24.15     13.50 o
  -9  10   0       48.48       34.06     17.49 o
  -8  10   0        1.10       -9.26      9.26 o
  -7  10   0       16.09       26.20     13.13 o
  -6  10   0        5.18        4.81      8.25 o
  -5  10   0       38.17       45.07     10.06 o
  -4  10   0        6.34       12.23      8.16 o
  -3  10   0        5.23        9.68      8.97 o
  -2  10   0       27.30       11.49     11.92 o
  -1  10   0        9.63       -4.70      9.50 o
   0  10   0        5.30       -5.03      9.53 o
   1  10   0        1.24        0.72      9.97 o
   2  10   0        5.54      -10.90     10.90 o
   3  10   0        3.55        9.91     11.34 o
   4  10   0      138.74      125.95     22.75 o
 -10  11   0        7.29       15.80     14.08 o
  -9  11   0        0.97       -4.05     12.37 o
  -8  11   0        6.58      -10.10     10.10 o
  -7  11   0       18.47       12.13     10.39 o
  -6  11   0        3.33       -8.53     10.26 o
  -5  11   0       14.71       19.46      9.81 o
  -4  11   0       49.37       48.98     17.32 o
  -3  11   0        0.39       -6.14     10.73 o
  -2  11   0       15.87        1.79     10.77 o
  -1  11   0        0.87       -8.20      9.78 o
   0  11   0       12.42       -1.95     14.24 o
   1  11   0        0.95       -8.73     12.07 o
   2  11   0       50.39       28.74     15.31 o
  -8  12   0        2.09        2.43     14.04 o
  -7  12   0        0.10       -3.07     10.84 o
  -6  12   0       17.46        2.81      9.90 o
  -5  12   0        4.76        0.94     12.06 o
  -4  12   0        3.41        0.33     12.46 o
  -3  12   0        6.21        7.20     13.23 o
  -2  12   0       12.11       -6.99     11.57 o
  -1  12   0        4.52      -11.50     11.50 o
   0  12   0        0.14       -3.09     12.99 o
  -4  13   0        5.34       -9.16     14.75 o
   3 -13   1        1.03       10.96     22.13 o
   4 -13   1       21.43       17.89     15.62 o
   5 -13   1        6.33       -8.78     15.07 o
  -1 -12   1        1.30       14.56     13.33 o
   0 -12   1        0.98        7.45     12.73 o
   1 -12   1        1.67      -11.03     11.03 o
   2 -12   1        8.58       -6.07     23.95 o
   3 -12   1        0.33       -1.86     11.66 o
   4 -12   1        0.51       -1.32     11.92 o
   5 -12   1       19.48       12.99     12.75 o
   6 -12   1        0.53       -1.31     10.71 o
   7 -12   1        2.67      -10.67     10.67 o
   8 -12   1        0.09        0.81     11.08 o
  -3 -11   1        0.06       -8.15     11.65 o
  -2 -11   1        0.98       10.11     11.80 o
  -1 -11   1        8.31       14.05     12.77 o
   0 -11   1        1.75        3.84     10.80 o
   1 -11   1        5.62       10.62     10.26 o
   2 -11   1        1.22       -0.70     10.42 o
   3 -11   1       10.26        1.71     10.70 o
   4 -11   1        0.05       10.68     11.27 o
   5 -11   1       61.93       78.02     13.37 o
   6 -11   1        2.97       -5.72      9.10 o
   7 -11   1       12.26       35.86     11.35 o
   8 -11   1        1.96      -10.48     10.48 o
   9 -11   1        2.43        2.75     12.65 o
  10 -11   1       32.64       41.92     15.22 o
  -4 -10   1        0.97        0.69     12.41 o
  -3 -10   1       11.65       18.72     11.69 o
  -2 -10   1       75.09       96.46     20.23 o
  -1 -10   1       67.04       61.90     12.43 o
   0 -10   1       14.30        4.35      9.56 o
   1 -10   1       34.34       -0.44     14.55 o
   2 -10   1        0.52       -6.51      9.03 o
   3 -10   1       58.08       78.79     11.77 o
   4 -10   1       14.16       12.71      5.99 o
   5 -10   1        0.94       -5.79      7.17 o
   6 -10   1       11.09       -4.24      7.89 o
   7 -10   1       34.68       23.87     13.60 o
   8 -10   1        0.12       -9.54      9.54 o
   9 -10   1       38.77       31.08     12.96 o
  10 -10   1        0.64      -10.34     13.12 o
  11 -10   1        3.96       -0.83     12.81 o
  -5  -9   1        5.71       -9.90      9.90 o
  -4  -9   1      147.70      108.17     14.19 o
  -3  -9   1        0.26       -4.53      8.62 o
  -2  -9   1       18.87       34.70      8.38 o
  -1  -9   1       50.02       50.93      9.28 o
   0  -9   1       20.69       20.81      7.98 o
   1  -9   1      300.13      369.70     14.97 o
   2  -9   1       92.43       85.58     10.91 o
   3  -9   1       46.63       45.18      6.24 o
   4  -9   1       30.57       19.23      6.54 o
   5  -9   1        0.20       -0.04      6.99 o
   6  -9   1       15.30        6.99      9.72 o
   7  -9   1       80.43       79.89     11.87 o
   8  -9   1       37.46       46.21     11.21 o
   9  -9   1        3.14       -4.62     10.03 o
  10  -9   1       20.00       -2.94     11.22 o
  11  -9   1        0.37       -9.91     11.86 o
  -7  -8   1        0.64       -1.80     11.09 o
  -6  -8   1       47.51       40.14     11.88 o
  -5  -8   1       22.97       19.89     10.21 o
  -4  -8   1        5.61        0.15     10.03 o
  -3  -8   1       78.77       69.44      8.65 o
  -2  -8   1      103.32       93.54     10.71 o
  -1  -8   1       71.96       86.22      8.83 o
   0  -8   1        2.06        1.92      5.14 o
   1  -8   1      325.85      337.01     12.20 o
   2  -8   1       63.83       71.48      7.70 o
   3  -8   1        0.08        5.46      4.43 o
   4  -8   1      207.34      257.15     11.10 o
   5  -8   1       28.17       39.72      6.40 o
   6  -8   1       26.63       25.25      7.79 o
   7  -8   1       38.39       36.01      8.74 o
   8  -8   1      155.43      183.44     22.54 o
   9  -8   1        7.28       16.47     10.98 o
  10  -8   1      109.49      112.04     15.42 o
  11  -8   1        0.68        3.17     14.49 o
  12  -8   1        1.28       -5.84     21.14 o
  -8  -7   1        0.45        0.87     11.47 o
  -7  -7   1       52.53       44.26     32.59 o
  -6  -7   1      196.36      208.65     16.09 o
  -5  -7   1       49.65       52.36     11.28 o
  -4  -7   1       11.65       18.08      7.80 o
  -3  -7   1       96.19      125.51      8.04 o
  -2  -7   1        1.69        1.26      3.65 o
  -1  -7   1       24.81        8.08      4.37 o
   0  -7   1      286.14      278.12      9.51 o
   1  -7   1        4.49       -0.10      4.21 o
   2  -7   1       12.39       14.28      3.71 o
   3  -7   1        7.17        8.15      4.31 o
   4  -7   1        2.37       10.48      5.30 o
   5  -7   1      111.79      118.88      8.44 o
   6  -7   1      315.55      303.30     11.74 o
   7  -7   1       61.26       78.84      9.63 o
   8  -7   1        5.14       10.10      7.73 o
   9  -7   1        1.11        5.23      8.54 o
  10  -7   1       42.61       58.19     11.18 o
  11  -7   1        0.18       -0.38      9.72 o
  12  -7   1        0.00       11.61     15.63 o
  -8  -6   1      119.68      136.18     16.95 o
  -7  -6   1       30.13       33.48     11.77 o
  -6  -6   1      325.38      325.89     20.99 o
  -5  -6   1      561.16      576.29     18.98 o
  -4  -6   1      158.46      162.14     10.49 o
  -3  -6   1      138.39      146.99      7.39 o
  -2  -6   1      434.43      473.79     10.70 o
  -1  -6   1      130.48      141.85      6.01 o
   0  -6   1      314.40      307.42      8.40 o
   1  -6   1     5767.19     5696.34     69.37 o
   2  -6   1       81.58       94.74      4.76 o
   3  -6   1      362.67      395.63     10.55 o
   4  -6   1       19.06       25.56      5.20 o
   5  -6   1       30.24       11.71      5.63 o
   6  -6   1        5.41       -2.18      5.57 o
   7  -6   1      431.39      366.69     14.91 o
   8  -6   1      236.22      218.98     12.67 o
   9  -6   1        6.16        6.55      7.66 o
  10  -6   1       91.65       83.24     20.87 o
  11  -6   1       44.26       35.53     10.87 o
  12  -6   1       76.98       88.30     21.16 o
  -9  -5   1        0.46        5.11     11.65 o
  -8  -5   1        1.77       10.61     11.09 o
  -7  -5   1       16.37       20.41     11.90 o
  -6  -5   1        0.05        1.73      6.34 o
  -5  -5   1        1.36       -5.14      5.14 o
  -4  -5   1      554.77      608.20     14.10 o
  -3  -5   1       97.59      108.07      5.79 o
  -2  -5   1       16.81       12.50      3.10 o
  -1  -5   1      951.75      959.37     14.65 o
   0  -5   1      552.03      516.98     10.08 o
   1  -5   1     1075.76      980.24     17.85 o
   2  -5   1     1470.35     1498.23     20.60 o
   3  -5   1      924.08      882.53     16.63 o
   4  -5   1      174.70      185.19      8.22 o
   5  -5   1       21.95       20.82      5.14 o
   6  -5   1       20.26       15.59      5.30 o
   7  -5   1     1072.45     1141.14     30.31 o
   8  -5   1      137.31      139.46     10.47 o
   9  -5   1      105.42       78.61     10.20 o
  10  -5   1        3.85       -0.30      7.81 o
  11  -5   1        0.06      -10.18     10.18 o
  12  -5   1       33.36       24.76     12.57 o
 -10  -4   1        1.20       -9.97     12.13 o
  -9  -4   1       39.31       31.89     13.05 o
  -8  -4   1      503.24      416.07     39.49 o
  -7  -4   1        4.90        6.12      7.49 o
  -6  -4   1      304.00      334.94     13.36 o
  -5  -4   1       54.39       54.46      5.82 o
  -4  -4   1      182.80      206.12      7.19 o
  -3  -4   1      393.06      393.35     13.62 o
  -2  -4   1      845.36      794.30     13.76 o
  -1  -4   1      516.62      518.06      8.90 o
   0  -4   1        4.73        9.72      2.44 o
   1  -4   1       50.26       33.58      2.75 o
   2  -4   1      293.82      242.75      8.08 o
   3  -4   1      106.67       96.79      5.11 o
   4  -4   1     2339.39     2144.97     29.47 o
   5  -4   1        0.33        0.61      4.21 o
   6  -4   1       33.36       55.59      5.93 o
   7  -4   1      259.59      259.60     11.84 o
   8  -4   1        0.41        6.22      5.66 o
   9  -4   1       41.51       43.38      8.57 o
  10  -4   1       63.84       66.19      9.55 o
  11  -4   1       28.43       22.48     10.65 o
  12  -4   1       10.83       -2.42     16.03 o
 -10  -3   1      101.77       94.79     17.89 o
  -9  -3   1      118.61      139.75     17.22 o
  -8  -3   1      274.81      246.12     15.69 o
  -7  -3   1     1089.05     1041.82     26.88 o
  -6  -3   1      573.64      591.32     13.34 o
  -5  -3   1      185.21      169.00      6.68 o
  -4  -3   1     1078.98     1110.22     19.32 o
  -3  -3   1      455.51      414.05     12.05 o
  -2  -3   1      120.53      123.56      7.52 o
  -1  -3   1      569.45      656.80     11.34 o
   0  -3   1    18371.21    18858.82    190.89 o
   1  -3   1    31561.83    31159.48    277.53 o
   2  -3   1      254.60      231.64      5.64 o
   3  -3   1       22.56       23.39      3.12 o
   4  -3   1        9.53        8.11      3.33 o
   5  -3   1      129.65      147.89      5.38 o
   6  -3   1      223.96      218.75      8.89 o
   7  -3   1      108.20      103.96      7.26 o
   8  -3   1       58.25       82.84      7.24 o
   9  -3   1      521.21      559.55     16.35 o
  10  -3   1      141.57      142.66     12.51 o
  11  -3   1        2.32       15.88     15.62 o
  12  -3   1        5.79       15.08     23.89 o
 -11  -2   1       35.26       25.33     14.51 o
 -10  -2   1        1.42        1.93     11.87 o
  -9  -2   1      171.34      190.56     25.66 o
  -8  -2   1       56.82       69.51     10.80 o
  -7  -2   1       27.02       23.15      5.63 o
  -6  -2   1      340.95      337.49     11.93 o
  -5  -2   1     4173.98     4249.46     74.95 o
  -4  -2   1      244.26      315.93      7.84 o
  -3  -2   1      792.76      909.48     14.72 o
  -2  -2   1      860.47      804.93     15.73 o
  -1  -2   1     2894.55     2803.51     36.15 o
   0  -2   1     5715.28     5305.80     55.52 o
   1  -2   1     3803.15     3391.41     34.43 o
   2  -2   1    10512.39    10548.50    103.36 o
   3  -2   1     1364.80     1211.19     14.98 o
   4  -2   1        6.01        6.60      2.51 o
   5  -2   1     1168.81     1059.67     17.73 o
   6  -2   1      336.49      288.78      8.24 o
   7  -2   1      178.66      158.36      7.35 o
   8  -2   1      250.96      223.27      8.22 o
   9  -2   1      313.90      375.61     13.05 o
  10  -2   1       25.25       46.34     17.51 o
  11  -2   1      185.42      202.61     24.79 o
  12  -2   1       61.55       60.90     37.32 o
 -11  -1   1       21.54        9.85     13.62 o
 -10  -1   1      336.77      317.18     25.21 o
  -9  -1   1      138.96      152.08     18.11 o
  -8  -1   1      607.23      530.47     25.49 o
  -7  -1   1      237.70      198.74      9.97 o
  -6  -1   1       21.56       12.41      4.43 o
  -5  -1   1      338.98      318.14      9.45 o
  -4  -1   1      498.37      578.45     10.83 o
  -3  -1   1    10551.51     9959.34    129.37 o
  -2  -1   1     2501.92     2505.61     32.59 o
  -1  -1   1      462.40      492.97     12.12 o
   0  -1   1       83.15       67.76      8.16 o
   1  -1   1      743.53      742.01     11.22 o
   2  -1   1     3649.12     3894.95     39.48 o
   3  -1   1      374.26      465.71      7.74 o
   4  -1   1      939.96      934.42     14.30 o
   5  -1   1      323.95      426.62      9.61 o
   6  -1   1      518.55      534.30     10.59 o
   7  -1   1        3.87        9.52      3.84 o
   8  -1   1      101.76      122.45     10.69 o
   9  -1   1        1.86       -8.89      8.89 o
  10  -1   1      116.65      136.35     46.36 o
  11  -1   1       30.72       52.46     16.86 o
  12  -1   1       29.66       44.31     17.38 o
 -12   0   1        1.06        9.03     15.45 o
 -11   0   1       21.17       27.91     15.05 o
 -10   0   1       48.57       49.23     19.85 o
  -9   0   1      947.81      888.03     39.11 o
  -8   0   1      726.45      819.36     25.11 o
  -7   0   1        1.26        5.59      4.72 o
  -6   0   1      359.07      312.31     11.87 o
  -5   0   1      153.07      173.86      7.29 o
  -4   0   1      688.55      715.83     13.40 o
  -3   0   1      242.76      272.91      5.42 o
  -2   0   1     1407.33     1279.11     15.11 o
   1   0   1     1878.86     1825.45     26.51 o
   2   0   1      638.33      768.36      9.83 o
   3   0   1     4135.63     4110.72     46.06 o
   4   0   1      826.22      781.02     11.34 o
   5   0   1        9.69        5.84      2.65 o
   6   0   1     1257.42     1239.66     27.81 o
   7   0   1      880.35      862.57     26.68 o
   8   0   1        3.87       -6.52      6.52 o
   9   0   1       84.13       91.03     16.86 o
  10   0   1       73.44       81.48     17.33 o
  11   0   1        0.89       10.53     14.80 o
 -12   1   1       32.39       47.66     18.41 o
 -11   1   1       52.03       47.95     16.60 o
 -10   1   1       67.11       36.96     14.96 o
  -9   1   1       24.90        8.69      9.31 o
  -8   1   1        7.36       -1.37      5.39 o
  -7   1   1      266.74      343.06     12.00 o
  -6   1   1     1895.39     1768.74     22.76 o
  -5   1   1      622.43      710.21     13.22 o
  -4   1   1      339.40      327.46      7.23 o
  -3   1   1       65.62       34.59      2.37 o
  -2   1   1     3213.38     3248.49     34.59 o
  -1   1   1      282.16      251.13      6.07 o
   1   1   1     2362.60     2612.15     24.48 o
   2   1   1      744.20      772.31      9.93 o
   3   1   1     2256.59     2363.60     30.70 o
   4   1   1      223.64      242.55     10.39 o
   5   1   1      146.34      142.72     10.38 o
   6   1   1       82.20       73.27     11.90 o
   7   1   1      145.80      152.97     11.25 o
   8   1   1        5.42       -2.82      8.11 o
   9   1   1      147.05      116.86     44.01 o
  10   1   1       11.00       38.87     17.77 o
  11   1   1        3.40       -3.26     13.91 o
 -12   2   1        3.68        9.54     14.74 o
 -11   2   1      315.12      300.69     37.76 o
 -10   2   1      114.57      112.76     28.45 o
  -9   2   1      859.69      899.88     28.08 o
  -8   2   1       42.98       35.68      4.70 o
  -7   2   1       14.98       15.90      4.01 o
  -6   2   1     2522.99     2332.75     31.64 o
  -5   2   1       11.08        6.62      3.31 o
  -4   2   1     3043.08     2774.96     35.00 o
  -3   2   1     1763.91     1831.46     20.89 o
  -2   2   1     5277.62     5610.20     56.33 o
  -1   2   1        7.66        3.80      1.91 o
   0   2   1     3440.47     3403.80     31.99 o
   1   2   1     4258.03     4309.76     43.28 o
   2   2   1      708.27      703.72     13.19 o
   3   2   1     2620.03     2756.29     38.49 o
   4   2   1       12.49        7.17      2.82 o
   5   2   1     1949.02     1907.43     36.75 o
   6   2   1       18.46       19.26      5.10 o
   7   2   1      354.86      348.38     13.73 o
   8   2   1      292.27      259.49     21.34 o
   9   2   1       23.64       24.02     13.41 o
  10   2   1        2.13       -2.88     12.71 o
  11   2   1       74.66       88.64     19.80 o
 -12   3   1       10.89       -1.87     15.33 o
 -11   3   1       73.59       81.06     19.41 o
 -10   3   1      198.94      183.96     10.03 o
  -9   3   1      120.11      131.69      9.68 o
  -8   3   1        4.56        1.96      4.40 o
  -7   3   1        6.90        8.25      3.95 o
  -6   3   1      180.76      214.34     10.50 o
  -5   3   1      499.38      510.09     10.25 o
  -4   3   1       27.41       32.53      4.12 o
  -3   3   1     4418.46     4637.10     48.45 o
  -2   3   1    86256.83    84816.00    812.88 o
  -1   3   1     7837.39     7904.19     78.38 o
   0   3   1     6150.75     6118.81     58.72 o
   1   3   1       90.88       91.18      4.09 o
   2   3   1       68.56       96.13      4.27 o
   3   3   1     2959.48     3048.00     40.12 o
   4   3   1       16.65       40.13      4.49 o
   5   3   1       77.45       68.07      5.58 o
   6   3   1      493.08      493.33     13.95 o
   7   3   1       30.19       -1.65      8.09 o
   8   3   1        8.84       -6.39     11.03 o
   9   3   1        1.93      -15.25     15.25 o
  10   3   1        6.42       -4.88     17.02 o
 -12   4   1       34.00       71.70     20.99 o
 -11   4   1        1.56        3.47     19.30 o
 -10   4   1        0.09       -7.54      7.54 o
  -9   4   1       63.37       60.86      9.82 o
  -8   4   1      267.78      290.53      9.81 o
  -7   4   1      468.00      471.32     11.74 o
  -6   4   1      799.72      840.92     16.67 o
  -5   4   1     2439.05     2260.29     33.59 o
  -4   4   1      760.64      701.37     13.67 o
  -3   4   1      287.63      266.13     11.20 o
  -2   4   1       45.97       52.41      4.12 o
  -1   4   1        0.36        1.86      2.09 o
   0   4   1       19.99       16.44      3.81 o
   1   4   1      197.05      217.60      6.68 o
   2   4   1     5980.99     6069.91     76.10 o
   3   4   1      850.51      867.42     15.04 o
   4   4   1        0.48       -2.71      3.38 o
   5   4   1      538.12      526.39     17.60 o
   6   4   1        1.07        8.50      7.46 o
   7   4   1      178.96      156.11     14.01 o
   8   4   1      163.88      132.61     17.62 o
   9   4   1      108.27       96.84     17.49 o
 -12   5   1       65.48       86.64     14.21 o
 -11   5   1      171.23      138.04     15.96 o
 -10   5   1       12.07        7.46      8.98 o
  -9   5   1        4.04        7.69      6.55 o
  -8   5   1      293.10      285.25     10.67 o
  -7   5   1      132.11      130.38     11.96 o
  -6   5   1      216.67      196.07     12.90 o
  -5   5   1        7.72       12.43      4.75 o
  -4   5   1      131.90      166.63      7.18 o
  -3   5   1     4271.68     4347.40     51.63 o
  -2   5   1       84.68       63.32      4.33 o
  -1   5   1      442.28      379.56      8.52 o
   0   5   1        7.95        3.93      3.39 o
   1   5   1        4.73        3.14      2.79 o
   2   5   1      580.79      666.04     13.20 o
   3   5   1       70.76       55.49      4.70 o
   4   5   1      307.65      312.27      9.20 o
   5   5   1      452.13      412.43     15.11 o
   6   5   1      532.59      528.12     20.47 o
   7   5   1      334.55      318.74     26.28 o
   8   5   1       70.27       70.47     15.99 o
   9   5   1       41.63       61.50     16.47 o
 -12   6   1       39.61       40.53     13.75 o
 -11   6   1       15.67        0.22     12.86 o
 -10   6   1       35.75       46.54     12.01 o
  -9   6   1       35.82       22.02      8.56 o
  -8   6   1        0.06       -4.72      5.33 o
  -7   6   1      311.34      314.60     15.12 o
  -6   6   1      271.05      250.61     14.31 o
  -5   6   1       72.29       86.20      8.34 o
  -4   6   1     3104.54     2947.20     40.38 o
  -3   6   1     4883.17     4946.33     58.57 o
  -2   6   1     3488.94     3579.63     45.98 o
  -1   6   1      389.40      436.74     10.27 o
   0   6   1      131.99      141.58      6.66 o
   1   6   1       17.66       16.26      4.40 o
   2   6   1      270.00      311.71      9.51 o
   3   6   1       67.39       74.28      5.63 o
   4   6   1      112.30      103.54      9.39 o
   5   6   1        2.01       -0.91      7.10 o
   6   6   1        5.46        4.00      9.80 o
   7   6   1        3.20        1.46     12.35 o
   8   6   1       24.14       19.26     27.65 o
 -12   7   1        0.75       -9.32     13.60 o
 -11   7   1        0.25       -9.67      9.67 o
 -10   7   1       36.26       44.56     12.01 o
  -9   7   1        0.13        5.56      8.99 o
  -8   7   1        1.14        3.64      5.99 o
  -7   7   1      146.42      166.85     12.78 o
  -6   7   1        2.45       -2.85      6.11 o
  -5   7   1      192.23      231.40     12.06 o
  -4   7   1      908.55      847.77     18.61 o
  -3   7   1        1.71        4.07      4.60 o
  -2   7   1      134.47      140.24      6.15 o
  -1   7   1      500.95      586.35     14.74 o
   0   7   1      361.54      321.95     10.55 o
   1   7   1        0.81       -1.83      5.94 o
   2   7   1       47.80       58.13      6.06 o
   3   7   1      284.35      291.77     13.56 o
   4   7   1       78.27      105.25     10.97 o
   5   7   1      148.06      176.59     24.83 o
   6   7   1       26.23       11.70     12.95 o
   7   7   1       11.94       12.84     11.58 o
 -12   8   1        4.95      -14.27     14.27 o
 -11   8   1        0.17        8.21     12.60 o
 -10   8   1        1.59       -0.50     10.58 o
  -9   8   1       59.04       60.50     11.46 o
  -8   8   1        0.00       -1.87      7.74 o
  -7   8   1        4.66        2.72      7.73 o
  -6   8   1       48.62       57.05      8.96 o
  -5   8   1      323.63      353.84     12.54 o
  -4   8   1        6.11        3.44      6.07 o
  -3   8   1        9.29       19.64      5.06 o
  -2   8   1      438.27      442.96     10.78 o
  -1   8   1        4.01        6.66      5.55 o
   0   8   1      342.86      286.33     14.67 o
   1   8   1       41.61       56.50      9.31 o
   2   8   1       50.56       52.95     10.01 o
   3   8   1      145.56      193.27     16.69 o
   4   8   1      209.19      212.06     18.00 o
   5   8   1      187.58      176.65     43.25 o
   6   8   1        1.62       -7.21     13.80 o
 -11   9   1        9.67       22.27     15.07 o
 -10   9   1        0.15      -11.04     11.04 o
  -9   9   1        9.40       -0.80     11.03 o
  -8   9   1        2.20        3.22      9.49 o
  -7   9   1       27.96       28.57     11.72 o
  -6   9   1       13.31       -2.92     11.33 o
  -5   9   1     1150.77     1049.09     26.98 o
  -4   9   1      477.13      445.49     17.64 o
  -3   9   1        1.82        6.97      5.47 o
  -2   9   1       31.86       32.65     11.81 o
  -1   9   1       19.82       20.40      8.60 o
   0   9   1       33.36       37.27     10.80 o
   1   9   1        8.18       21.10     11.16 o
   2   9   1        2.97        8.58     10.78 o
   3   9   1        1.36       -2.50      9.83 o
   4   9   1        7.16        2.37     11.34 o
   5   9   1        0.08        7.33     11.52 o
 -10  10   1        5.28       12.71     12.97 o
  -9  10   1        9.24       18.95     12.90 o
  -8  10   1        5.97       15.72     10.72 o
  -7  10   1       63.16       61.04     11.96 o
  -6  10   1        7.28       13.48      9.69 o
  -5  10   1        0.00       10.28      8.18 o
  -4  10   1        2.92       -7.11      7.11 o
  -3  10   1       54.56       45.84     10.93 o
  -2  10   1       32.85       38.26     11.58 o
  -1  10   1       46.92       23.94     15.01 o
   0  10   1       72.86       90.95     15.63 o
   1  10   1        0.43        4.44     11.49 o
   2  10   1      112.67      102.88     18.82 o
   3  10   1        0.03       20.47     12.45 o
   4  10   1       93.84       84.28     16.01 o
  -9  11   1        0.54       -0.18     17.58 o
  -8  11   1        1.65        9.98     11.94 o
  -7  11   1        0.72       -6.56      9.94 o
  -6  11   1        9.88       11.87     10.24 o
  -5  11   1       12.10        4.40      9.29 o
  -4  11   1       38.46       46.53     11.96 o
  -3  11   1        0.61       -7.34     10.64 o
  -2  11   1       24.86       19.91     12.06 o
  -1  11   1       22.30       41.15     12.51 o
   0  11   1       12.98       10.51     12.54 o
   1  11   1        4.82        1.14     12.83 o
   2  11   1       64.47       62.24     16.82 o
  -8  12   1        0.01      -11.37     14.10 o
  -7  12   1       70.46       53.24     13.17 o
  -6  12   1       10.61       -7.07     10.25 o
  -5  12   1       79.96       61.55     11.07 o
  -4  12   1       21.73       16.90     13.23 o
  -3  12   1        0.39        9.03     12.03 o
  -2  12   1        1.65       -0.09     14.49 o
  -1  12   1        1.01        3.93     14.57 o
   0  12   1       20.06       44.49     16.18 o
   2 -13   2       16.76       19.22     13.93 o
   3 -13   2        5.22       -1.60     12.36 o
   4 -13   2       40.24       62.92     18.43 o
   5 -13   2       27.12       -3.64     16.23 o
   6 -13   2        4.16      -12.98     14.86 o
  -1 -12   2       51.55       49.74     13.74 o
   0 -12   2       15.61       23.52     12.41 o
   1 -12   2        0.71       -1.63     11.13 o
   2 -12   2       64.49      107.32     16.60 o
   3 -12   2        0.78       -7.02     11.40 o
   4 -12   2        2.51        7.80     12.10 o
   5 -12   2       12.49        8.71     14.59 o
   6 -12   2        3.50        0.98      9.36 o
   7 -12   2        0.45       -2.12     10.43 o
   8 -12   2        6.17       -3.27     11.02 o
  -3 -11   2       10.85       12.66     11.86 o
  -2 -11   2        2.51       -7.51     10.08 o
  -1 -11   2        1.69       -9.32      9.93 o
   0 -11   2       24.78        5.14     10.13 o
   1 -11   2        7.43       -2.56      9.92 o
   2 -11   2        3.59        5.41     10.44 o
   3 -11   2       55.49       53.26     13.44 o
   4 -11   2       12.34        3.95     11.41 o
   5 -11   2        6.28       -3.09      8.36 o
   6 -11   2       11.83        5.23      9.41 o
   7 -11   2       13.69        4.01     10.10 o
   8 -11   2       11.26       20.83     11.70 o
   9 -11   2       23.04       15.76     13.86 o
  10 -11   2        3.53       21.33     13.58 o
  -4 -10   2       83.30       94.53     13.93 o
  -3 -10   2       11.02       19.80     15.25 o
  -2 -10   2       37.24       37.85     11.34 o
  -1 -10   2      164.64      207.82     16.15 o
   0 -10   2       27.03       20.19     10.61 o
   1 -10   2        6.38       20.62     10.00 o
   2 -10   2       36.08       48.14     11.40 o
   3 -10   2        0.07       -8.41      8.41 o
   4 -10   2       82.84       94.19      7.16 o
   5 -10   2        9.33       21.73      7.99 o
   6 -10   2       14.83       12.95      9.63 o
   7 -10   2        2.67       -3.73      9.14 o
   8 -10   2        0.03       -6.35      9.92 o
   9 -10   2        7.13       12.40     11.91 o
  10 -10   2        3.45       14.88     12.38 o
  11 -10   2        0.62       -3.92     13.34 o
  -6  -9   2       53.89       33.22     14.63 o
  -5  -9   2       56.33       73.59     12.50 o
  -4  -9   2      132.60      136.11     14.30 o
  -3  -9   2       35.11       28.42      7.80 o
  -2  -9   2        8.64       -1.86      6.83 o
  -1  -9   2        7.96       20.04      7.47 o
   0  -9   2      144.76      171.78     17.42 o
   1  -9   2      147.49      131.00      9.95 o
   2  -9   2        0.04       -5.82      5.82 o
   3  -9   2       26.87       36.26      7.99 o
   4  -9   2      109.88       86.86      7.76 o
   5  -9   2       58.54       62.29      9.06 o
   6  -9   2        1.12       -7.08      7.08 o
   7  -9   2        2.28       -8.38      8.38 o
   8  -9   2       25.84       32.07     10.40 o
   9  -9   2       23.29       32.61     12.03 o
  10  -9   2        9.06       11.69     11.53 o
  11  -9   2        1.70       -2.15     12.54 o
  -7  -8   2        4.92       -9.07      9.07 o
  -6  -8   2       68.60       78.11     15.77 o
  -5  -8   2       17.15       17.81      7.80 o
  -4  -8   2      305.99      322.19     13.63 o
  -3  -8   2       38.16       43.49      7.34 o
  -2  -8   2        0.01       -3.02      5.39 o
  -1  -8   2        0.00       -4.44      4.44 o
   0  -8   2       44.97       30.57      5.26 o
   1  -8   2       20.72       27.92      4.82 o
   2  -8   2       65.86       47.32      6.44 o
   3  -8   2       17.08       16.04      4.64 o
   4  -8   2       17.35       10.43      4.60 o
   5  -8   2        3.89        6.14      5.39 o
   6  -8   2      110.43      113.96     10.37 o
   7  -8   2        6.58        7.74      7.71 o
   8  -8   2      112.87      132.86     11.90 o
   9  -8   2       91.53      114.86     14.80 o
  10  -8   2        1.20        2.82     10.71 o
  11  -8   2       96.27       77.85     14.94 o
  12  -8   2        2.91        0.77     15.03 o
  -8  -7   2       80.71       83.75     15.04 o
  -7  -7   2       15.39       19.47     10.12 o
  -6  -7   2        8.28        2.86      8.64 o
  -5  -7   2      247.23      242.76     12.54 o
  -4  -7   2       27.60       22.52      7.21 o
  -3  -7   2      429.07      431.89     12.81 o
  -2  -7   2       68.00       70.24      6.11 o
  -1  -7   2       87.59      111.05      8.14 o
   0  -7   2        9.27       14.78      4.61 o
   1  -7   2      363.80      410.63     12.25 o
   2  -7   2      531.57      532.95     13.42 o
   3  -7   2       78.59       94.27      5.90 o
   4  -7   2      109.22      122.62      7.87 o
   5  -7   2      242.52      230.85      9.02 o
   6  -7   2       18.12       33.07      7.21 o
   7  -7   2       45.74       65.04     10.49 o
   8  -7   2       78.76       90.96     11.37 o
   9  -7   2        4.84       -1.50      8.08 o
  10  -7   2       19.35       16.90      9.38 o
  11  -7   2       18.12        7.79     12.05 o
  12  -7   2        6.44       -2.86     15.10 o
  -8  -6   2       45.97       31.77     12.90 o
  -7  -6   2       50.38       64.46      9.67 o
  -6  -6   2      295.41      292.01     13.45 o
  -5  -6   2      148.57      178.51      9.82 o
  -4  -6   2       47.17       53.27      5.90 o
  -3  -6   2        9.48        9.25      3.86 o
  -2  -6   2       52.28       66.36      5.13 o
  -1  -6   2     1360.65     1457.22     20.71 o
   0  -6   2       48.46       48.32      5.60 o
   1  -6   2        5.67        9.04      3.82 o
   2  -6   2      697.77      644.74     11.51 o
   3  -6   2        2.34       -3.45      3.45 o
   4  -6   2      826.36      788.18     14.41 o
   5  -6   2       57.75       72.29      5.63 o
   6  -6   2       58.17       70.92      8.08 o
   7  -6   2      104.34       98.21      9.46 o
   8  -6   2      103.12       86.69      9.61 o
   9  -6   2        3.59       15.14      7.98 o
  10  -6   2      142.83      132.82     15.06 o
  11  -6   2        1.11       -2.60      8.97 o
  12  -6   2        1.38      -11.43     11.43 o
  -9  -5   2       64.54       86.41     14.67 o
  -8  -5   2       14.94       21.23     10.90 o
  -7  -5   2       21.26       18.19      7.79 o
  -6  -5   2      270.52      272.35     10.93 o
  -5  -5   2      362.52      316.63      9.73 o
  -4  -5   2        3.77        4.66      4.62 o
  -3  -5   2       10.99        3.00      4.65 o
  -2  -5   2      111.16      124.10      9.75 o
  -1  -5   2      174.63      162.86      5.53 o
   0  -5   2       94.33      120.15      4.98 o
   1  -5   2       16.26       16.40      3.46 o
   2  -5   2      322.95      280.03      7.38 o
   3  -5   2        9.54       15.10      3.49 o
   4  -5   2        2.24        4.17      3.44 o
   5  -5   2       48.12       47.22      5.74 o
   6  -5   2       14.58       21.45      6.15 o
   7  -5   2      149.67      149.64     10.12 o
   8  -5   2      402.95      427.68     27.68 o
   9  -5   2       32.66       49.33     15.08 o
  10  -5   2      167.04      166.38     13.05 o
  11  -5   2       65.84       90.54     15.37 o
  12  -5   2        3.69       -3.56     12.60 o
 -10  -4   2      115.96      139.62     18.08 o
  -9  -4   2        5.03       -4.09     10.62 o
  -8  -4   2      440.67      463.08     20.50 o
  -7  -4   2       69.24       58.42      8.44 o
  -6  -4   2       16.23        6.10      6.63 o
  -5  -4   2        4.31        2.48      3.69 o
  -4  -4   2      274.54      255.61     10.31 o
  -3  -4   2      921.49      860.13     20.28 o
  -2  -4   2       50.94       58.41      4.90 o
  -1  -4   2      853.75      883.20     28.45 o
   0  -4   2      523.61      560.87      8.87 o
   1  -4   2     2323.84     2221.59     22.44 o
   2  -4   2     4925.89     4747.72     53.66 o
   3  -4   2      312.39      264.55      6.56 o
   4  -4   2      343.80      422.45     10.71 o
   5  -4   2      115.08      105.25      9.16 o
   6  -4   2     1292.27     1281.37     26.30 o
   7  -4   2      169.97      176.04     12.98 o
   8  -4   2        5.14        6.48      5.34 o
   9  -4   2        0.92       -6.69      6.69 o
  10  -4   2       75.93       51.54      9.55 o
  11  -4   2        2.49       -1.82      9.77 o
  12  -4   2        0.32       -5.11      9.39 o
 -10  -3   2        1.16      -11.70     11.97 o
  -9  -3   2      105.04       85.96     14.69 o
  -8  -3   2       10.15        9.16      7.84 o
  -7  -3   2      895.44      987.14     32.24 o
  -6  -3   2        4.92       10.24      4.80 o
  -5  -3   2      336.71      319.32      9.28 o
  -4  -3   2      153.41      155.38      8.79 o
  -3  -3   2       31.21       29.91      3.99 o
  -2  -3   2      960.74      921.80     18.16 o
  -1  -3   2     4302.51     4470.94     71.74 o
   0  -3   2     1168.74     1001.97     12.67 o
   1  -3   2     2663.80     2466.10     25.98 o
   2  -3   2       35.84       43.42      3.08 o
   3  -3   2      129.26      125.97      5.01 o
   4  -3   2      158.55      144.45      6.02 o
   5  -3   2       31.40       37.18      5.18 o
   6  -3   2      237.22      228.21      9.21 o
   7  -3   2      485.80      437.69     14.02 o
   8  -3   2        6.00       -2.51      6.09 o
   9  -3   2      224.10      235.27     12.50 o
  10  -3   2      103.04      122.37     12.28 o
  11  -3   2       10.79       -6.40     14.14 o
  12  -3   2       12.46       -7.61     19.54 o
 -11  -2   2       24.90       17.13     33.77 o
 -10  -2   2      137.78      136.31     18.35 o
  -9  -2   2       41.26       36.94     12.72 o
  -8  -2   2        0.69       -3.12      7.99 o
  -7  -2   2      383.08      357.41     11.45 o
  -6  -2   2        1.46       -1.88      4.01 o
  -5  -2   2      123.46      124.66      8.46 o
  -4  -2   2       80.42       87.98      6.47 o
  -3  -2   2     1801.43     1820.58     31.87 o
  -2  -2   2     2581.78     2620.22     72.61 o
  -1  -2   2     3608.78     3464.30     63.80 o
   0  -2   2    16631.39    16453.78    177.84 o
   1  -2   2     3420.00     3360.51     37.63 o
   2  -2   2        1.80        0.22      2.34 o
   3  -2   2     2081.98     1935.66     23.17 o
   4  -2   2     1268.01     1245.08     18.24 o
   5  -2   2      697.07      678.19     13.25 o
   6  -2   2     1847.30     1834.75     27.19 o
   7  -2   2       27.54       19.55      5.49 o
   8  -2   2       23.76       17.42      4.78 o
   9  -2   2      119.76      149.92      8.15 o
  10  -2   2      121.41      141.85     21.14 o
  11  -2   2       22.29       11.45     15.78 o
  12  -2   2        1.99      -14.35     14.35 o
 -11  -1   2       67.44       52.48     16.36 o
 -10  -1   2       80.82       99.01     17.77 o
  -9  -1   2       68.89       98.64     15.53 o
  -8  -1   2      108.22      120.79     10.87 o
  -7  -1   2      193.10      200.07      9.80 o
  -6  -1   2      127.18      117.85      9.65 o
  -5  -1   2      230.00      257.68      8.28 o
  -4  -1   2     1715.27     1762.83     28.06 o
  -3  -1   2     2064.17     2351.49     39.01 o
  -2  -1   2     6716.89     6885.56     98.49 o
  -1  -1   2      318.41      336.81      7.55 o
   0  -1   2     3546.42     3865.58     49.01 o
   1  -1   2     7603.21     7503.86     80.71 o
   2  -1   2     5083.86     4701.82     52.07 o
   3  -1   2     1851.16     1806.97     21.46 o
   4  -1   2     5431.88     4968.82     63.02 o
   5  -1   2     2021.70     2375.36     31.45 o
   6  -1   2       29.60       42.87      4.05 o
   7  -1   2       75.41       63.98      6.82 o
   8  -1   2      182.28      207.23      8.22 o
   9  -1   2      415.32      357.24     24.58 o
  10  -1   2       15.41        8.97     18.30 o
  11  -1   2        0.01       16.35     13.61 o
  12  -1   2       19.00       24.59     40.51 o
 -12   0   2       14.87       18.95     15.83 o
 -11   0   2        5.12       16.45     18.44 o
 -10   0   2       55.69       52.77     15.16 o
  -9   0   2      105.80      113.95     13.76 o
  -8   0   2      402.95      379.14     16.16 o
  -7   0   2      162.74      145.41      9.19 o
  -6   0   2      506.38      504.10     12.15 o
  -5   0   2      171.00      188.60      7.02 o
  -4   0   2      480.37      447.60     10.34 o
  -3   0   2     4383.20     4330.40     50.66 o
  -2   0   2    25052.84    24384.91    259.39 o
  -1   0   2     9494.06     9173.28    103.42 o
   0   0   2      636.68      569.85     12.38 o
   1   0   2     2448.76     2174.95     21.70 o
   2   0   2      819.01      832.81     11.52 o
   3   0   2       10.99        6.72      2.05 o
   4   0   2      127.74      117.57      4.76 o
   5   0   2     1144.91     1241.72     17.96 o
   6   0   2        4.18        5.34      2.64 o
   7   0   2      659.55      651.25     19.72 o
   8   0   2        0.12       -4.00      8.60 o
   9   0   2      134.29      135.51     18.92 o
  10   0   2       17.76       40.84     15.76 o
  11   0   2        8.51       12.31     15.08 o
 -12   1   2       55.98       72.81     19.12 o
 -11   1   2        5.55       37.13     15.09 o
 -10   1   2       31.96       21.74     18.66 o
  -9   1   2      177.77      201.50     16.03 o
  -8   1   2      187.05      201.15     10.36 o
  -7   1   2      655.51      664.84     15.02 o
  -6   1   2      633.04      726.65     15.17 o
  -5   1   2     1767.74     1661.66     22.72 o
  -4   1   2      106.68      108.59      4.52 o
  -3   1   2    11599.00    10870.85    106.66 o
  -2   1   2       23.96       23.46      2.50 o
  -1   1   2      594.51      605.12      8.60 o
   0   1   2      311.42      387.03      5.73 o
   1   1   2     2696.36     2820.29     29.15 o
   2   1   2       74.43      104.82      3.20 o
   3   1   2     3963.29     3853.33     45.74 o
   4   1   2     1042.96     1192.02     18.13 o
   5   1   2      816.03      905.13     21.26 o
   6   1   2       38.50       39.36      9.40 o
   7   1   2       49.94       61.69      7.90 o
   8   1   2      230.60      251.30     21.53 o
   9   1   2      367.75      316.00     25.29 o
  10   1   2        0.53        1.45     13.33 o
  11   1   2        7.76       26.31     19.10 o
 -12   2   2       12.59       53.71     30.76 o
 -11   2   2       54.97       47.56     27.61 o
 -10   2   2       24.22       22.51     10.84 o
  -9   2   2        7.02       -7.10      7.10 o
  -8   2   2      274.76      287.68      8.10 o
  -7   2   2      203.75      189.81      7.06 o
  -6   2   2       20.20       17.42      4.03 o
  -5   2   2     1332.44     1322.28     19.77 o
  -4   2   2     1393.46     1265.85     25.09 o
  -3   2   2     4369.66     4324.84     46.86 o
  -2   2   2     8060.10     7412.90     77.21 o
  -1   2   2    10382.82    10443.88    102.31 o
   0   2   2    37067.47    36243.32    334.03 o
   1   2   2    14240.23    14374.64    124.85 o
   2   2   2       25.09       25.88      2.41 o
   3   2   2      480.17      465.09      8.95 o
   4   2   2       28.73        2.02      3.17 o
   5   2   2      275.47      326.82      9.86 o
   6   2   2      285.34      270.87     11.90 o
   7   2   2        1.34       -3.27      6.43 o
   8   2   2      522.74      500.54     29.84 o
   9   2   2        4.71        6.89     13.40 o
  10   2   2        0.52        0.55     13.70 o
 -12   3   2       18.06        8.11     30.23 o
 -11   3   2      209.98      193.11     24.07 o
 -10   3   2       12.36       18.89     10.32 o
  -9   3   2       25.93       28.79      6.24 o
  -8   3   2      628.60      622.52     14.62 o
  -7   3   2       67.87       68.91      6.17 o
  -6   3   2     2338.71     2295.73     33.96 o
  -5   3   2      234.48      290.53      7.88 o
  -4   3   2     1858.23     1891.66     26.50 o
  -3   3   2      196.76      230.40      6.50 o
  -2   3   2     4954.41     5022.75     51.91 o
  -1   3   2    20233.08    20518.70    198.84 o
   0   3   2     1118.67     1043.43     13.94 o
   1   3   2      663.83      749.58     10.50 o
   2   3   2      580.52      601.19     11.61 o
   3   3   2      246.78      213.49      7.43 o
   4   3   2      794.93      746.20     25.67 o
   5   3   2      183.95      222.84      7.82 o
   6   3   2      203.86      208.24     10.02 o
   7   3   2        6.75        4.24     10.17 o
   8   3   2      293.82      336.88     37.63 o
   9   3   2       74.17       62.28     24.60 o
  10   3   2        5.51       -7.83     16.44 o
 -12   4   2        0.23      -13.36     15.83 o
 -11   4   2        0.15        2.56      8.54 o
 -10   4   2       44.47       44.57     12.24 o
  -9   4   2       12.04        4.37      5.99 o
  -8   4   2       12.32       12.13      5.25 o
  -7   4   2       42.26       34.12      6.29 o
  -6   4   2     1031.08     1079.42     18.78 o
  -5   4   2       68.74       61.31      5.82 o
  -4   4   2      117.55      139.32     10.12 o
  -3   4   2       91.68       82.39      4.93 o
  -2   4   2      740.14      802.19     14.02 o
  -1   4   2       62.18       53.08      3.88 o
   0   4   2      900.56      970.71     13.05 o
   1   4   2      359.62      308.42      7.74 o
   2   4   2       39.98       33.12      3.77 o
   3   4   2      486.83      510.75     11.42 o
   4   4   2        7.02        5.97      3.74 o
   5   4   2      437.33      445.34     11.60 o
   6   4   2        1.06        3.31      8.13 o
   7   4   2       21.29       29.77     20.92 o
   8   4   2       86.89       82.08     16.57 o
   9   4   2       34.10       48.85     15.98 o
 -12   5   2        0.68       -5.77     10.10 o
 -11   5   2        8.41       -1.11     10.56 o
 -10   5   2       23.65       16.64      9.69 o
  -9   5   2       52.82       49.35      8.29 o
  -8   5   2      108.26      112.37     11.97 o
  -7   5   2        1.34       -0.60      4.54 o
  -6   5   2      267.96      261.64     11.06 o
  -5   5   2       42.51       40.80      6.02 o
  -4   5   2      670.21      764.01     21.65 o
  -3   5   2      614.77      603.71     12.97 o
  -2   5   2     5970.93     5876.41     80.75 o
  -1   5   2       22.76       20.95      3.43 o
   0   5   2       73.04       89.49      3.95 o
   1   5   2      619.57      677.90     13.97 o
   2   5   2        0.01       -0.51      3.22 o
   3   5   2      298.51      298.62      9.29 o
   4   5   2      491.97      504.14     13.43 o
   5   5   2        0.02        2.98      5.63 o
   6   5   2      386.06      368.60     29.99 o
   7   5   2      156.29      159.16     18.64 o
   8   5   2       21.56       35.51     15.78 o
   9   5   2       15.10       19.74     18.53 o
 -12   6   2       33.29       42.32     13.85 o
 -11   6   2       39.80       38.76     13.04 o
 -10   6   2       17.59       30.40     11.71 o
  -9   6   2      112.92      136.11     14.48 o
  -8   6   2       34.59       26.08      7.01 o
  -7   6   2      274.69      272.74     13.70 o
  -6   6   2        5.44       -2.43      5.87 o
  -5   6   2      254.56      257.18     12.06 o
  -4   6   2     4935.06     5136.67     68.61 o
  -3   6   2     4583.43     4578.27     57.84 o
  -2   6   2       14.28       18.83      3.91 o
  -1   6   2       22.63       16.32      3.48 o
   0   6   2      300.20      344.84     12.62 o
   1   6   2      356.68      347.47     10.53 o
   2   6   2       32.19       38.35      5.08 o
   3   6   2        6.21        6.58      4.88 o
   4   6   2      227.42      266.03     14.73 o
   5   6   2        2.83       -7.57      9.11 o
   6   6   2      307.51      355.40     21.97 o
   7   6   2        7.67        0.81     13.10 o
   8   6   2       24.99       52.84     19.94 o
 -12   7   2       14.30        8.89     12.58 o
 -11   7   2        0.31        4.39     11.04 o
 -10   7   2       21.24       22.70     14.25 o
  -9   7   2      191.32      150.14     24.09 o
  -8   7   2      228.54      252.15     15.70 o
  -7   7   2       10.78        0.95      6.66 o
  -6   7   2       78.57       96.24      9.77 o
  -5   7   2        9.88        7.61      6.69 o
  -4   7   2        2.98        3.28      4.84 o
  -3   7   2      407.93      377.84     13.78 o
  -2   7   2      107.41      113.85      6.09 o
  -1   7   2       33.91       29.81      4.16 o
   0   7   2     1488.71     1645.61     28.03 o
   1   7   2      122.86      108.49      8.58 o
   2   7   2      572.23      572.25     16.83 o
   3   7   2      335.79      313.65     14.82 o
   4   7   2      165.75      118.78     20.03 o
   5   7   2       33.06       18.78     14.89 o
   6   7   2       23.32       23.58     12.21 o
   7   7   2        0.91        0.41     13.30 o
 -12   8   2       13.32       22.90     17.08 o
 -11   8   2        6.73        2.17     12.97 o
 -10   8   2        0.35      -10.21     11.55 o
  -9   8   2        1.20       22.57     10.96 o
  -8   8   2       22.75       27.16      9.73 o
  -7   8   2        3.46        2.66      7.51 o
  -6   8   2       39.69       28.27      8.23 o
  -5   8   2     1413.61     1347.98     27.93 o
  -4   8   2       92.02      102.07      7.86 o
  -3   8   2      467.78      534.30     13.81 o
  -2   8   2        5.39        1.80      4.58 o
  -1   8   2       84.18       77.98      7.66 o
   0   8   2        0.71       -5.76      5.76 o
   1   8   2       82.73       83.61     13.41 o
   2   8   2      426.55      382.48     22.15 o
   3   8   2        2.21        4.76     10.25 o
   4   8   2      110.43      112.26     31.82 o
   5   8   2      304.38      294.96     21.56 o
   6   8   2       12.92       12.37     12.15 o
 -11   9   2        6.10      -12.20     12.20 o
 -10   9   2        4.80       21.80     14.29 o
  -9   9   2       72.09       41.74     15.58 o
  -8   9   2        9.73       24.92     11.34 o
  -7   9   2      125.99      135.51     14.30 o
  -6   9   2      182.34      182.66     14.66 o
  -5   9   2      153.18      161.48     12.45 o
  -4   9   2     1506.90     1428.69     31.85 o
  -3   9   2      268.49      301.32     11.58 o
  -2   9   2       34.79       20.25      7.96 o
  -1   9   2      124.78      162.88     14.54 o
   0   9   2       29.86       45.97     13.80 o
   1   9   2      118.59      151.75     17.51 o
   2   9   2       42.36       13.63     14.68 o
   3   9   2        0.93       -2.71     13.63 o
   4   9   2        5.04       -0.41     14.21 o
   5   9   2       42.93        8.30     12.33 o
 -10  10   2       10.47       29.71     15.43 o
  -9  10   2       48.21       63.82     16.57 o
  -8  10   2        0.10       -4.40     12.71 o
  -7  10   2        4.99        4.12      9.61 o
  -6  10   2       58.48       23.08      9.65 o
  -5  10   2        2.70        8.40      9.01 o
  -4  10   2      259.24      278.23     15.93 o
  -3  10   2       41.66       35.11      6.51 o
  -2  10   2       61.29       81.61     13.74 o
  -1  10   2       12.70       15.92     12.78 o
   0  10   2        5.87       25.38     12.21 o
   1  10   2       14.50      -11.58     11.58 o
   2  10   2      147.22      150.87     18.76 o
   3  10   2        4.28       28.62     14.33 o
  -9  11   2        7.73       15.02     15.16 o
  -8  11   2        2.26       -2.27     11.18 o
  -7  11   2      113.38      124.73     14.96 o
  -6  11   2       33.63       39.94     11.75 o
  -5  11   2       29.81       14.70     10.59 o
  -4  11   2       15.97        9.88      8.37 o
  -3  11   2        0.40      -11.55     11.55 o
  -2  11   2       80.81       62.03     16.75 o
  -1  11   2       17.67       21.46     13.90 o
   0  11   2       21.99       30.53     14.38 o
   1  11   2        5.78       13.00     12.01 o
   2  11   2       23.65       16.19     14.10 o
  -7  12   2      167.60      167.29     18.31 o
  -6  12   2      106.27       81.87     14.10 o
  -5  12   2        6.11       -5.54     10.58 o
  -4  12   2       10.77       29.69     15.99 o
  -3  12   2        4.66        8.05     18.20 o
  -2  12   2        7.43      -12.30     13.67 o
  -1  12   2        1.38      -13.24     13.24 o
   2 -13   3        0.02        5.67     12.42 o
   3 -13   3       23.31       15.43     13.28 o
   4 -13   3        9.92        8.15     13.29 o
   5 -13   3       32.08       49.48     18.66 o
   6 -13   3        2.95        4.29     16.39 o
  -1 -12   3       37.65       26.43     12.44 o
   0 -12   3       36.82       46.46     14.17 o
   1 -12   3        4.61       -1.13     10.89 o
   2 -12   3        5.42       -0.07     12.78 o
   3 -12   3       25.40       36.95     13.25 o
   4 -12   3        0.19       -6.40     11.21 o
   5 -12   3       51.55       50.64     17.96 o
   6 -12   3        4.72       10.62     11.08 o
   7 -12   3       13.25        1.32     10.74 o
   8 -12   3        1.39       -7.90     10.67 o
  -3 -11   3       29.17       28.07     11.71 o
  -2 -11   3        4.46        3.64      9.87 o
  -1 -11   3       17.86       27.07     10.81 o
   0 -11   3        5.72       14.55     10.62 o
   1 -11   3      113.70       93.65     15.06 o
   2 -11   3        8.33       -6.04      9.50 o
   3 -11   3       21.38       12.32     11.10 o
   4 -11   3        0.42        3.82     10.67 o
   5 -11   3       30.11       36.40     10.96 o
   6 -11   3        0.03        3.97      9.05 o
   7 -11   3        0.52        4.24      9.44 o
   8 -11   3        5.21        0.53     12.33 o
   9 -11   3        0.55       -3.62     12.14 o
  10 -11   3       15.37      -11.35     12.92 o
  -4 -10   3       20.74       18.81     16.47 o
  -3 -10   3       15.13       11.80      9.55 o
  -2 -10   3       20.71        0.37      8.94 o
  -1 -10   3        7.06       20.29     11.39 o
   0 -10   3       11.57        3.59      9.03 o
   1 -10   3       17.93       16.23     10.84 o
   2 -10   3      274.78      298.92     19.11 o
   3 -10   3      178.45      179.56     15.77 o
   4 -10   3      148.40      156.07     12.55 o
   5 -10   3       39.61       41.89     10.37 o
   6 -10   3        0.70        3.34      9.03 o
   7 -10   3       31.62       29.39     12.15 o
   8 -10   3        6.16        2.52     10.15 o
   9 -10   3        8.30       19.52     12.55 o
  10 -10   3       37.53       41.93     14.82 o
  -6  -9   3       17.69       26.76     10.20 o
  -5  -9   3        4.08       -3.94      8.94 o
  -4  -9   3       79.17       83.54      9.11 o
  -3  -9   3      325.55      319.51     20.07 o
  -2  -9   3      109.46      113.86     11.40 o
  -1  -9   3       51.71       73.26      8.95 o
   0  -9   3      164.42      163.10     11.63 o
   1  -9   3       14.39       18.94      6.82 o
   2  -9   3      204.73      201.63     10.68 o
   3  -9   3      167.54      166.70     10.60 o
   4  -9   3       40.76       37.92      6.58 o
   5  -9   3       13.97        4.83      8.31 o
   6  -9   3        7.56        3.11      8.17 o
   7  -9   3        0.26       -3.62      8.70 o
   8  -9   3      120.90      113.68     13.37 o
   9  -9   3       11.94      -10.92     12.12 o
  10  -9   3        9.27       23.00     11.83 o
  11  -9   3        0.99       -0.54     12.41 o
  -7  -8   3        0.18       -2.29      9.06 o
  -6  -8   3       38.51       45.12      8.64 o
  -5  -8   3       34.35       28.77      7.46 o
  -4  -8   3        3.62        8.74      5.97 o
  -3  -8   3      138.64      117.96      8.50 o
  -2  -8   3      376.92      383.17     16.85 o
  -1  -8   3       11.70       10.55      5.49 o
   0  -8   3       56.40       73.30      5.94 o
   1  -8   3      307.92      300.82     10.25 o
   2  -8   3      117.58      124.52      7.83 o
   3  -8   3       92.08      105.22      6.09 o
   4  -8   3      221.25      241.53      9.09 o
   5  -8   3       49.21       62.43      7.10 o
   6  -8   3       30.00       25.03      7.74 o
   7  -8   3       48.22       46.27      9.18 o
   8  -8   3        7.00       -7.20      7.20 o
   9  -8   3       43.80       28.60     14.41 o
  10  -8   3       86.12       53.79     19.00 o
  11  -8   3      133.07      130.01     21.24 o
  -8  -7   3       39.95       48.12     26.10 o
  -7  -7   3        1.97       -2.18      9.67 o
  -6  -7   3        9.32       20.50      7.02 o
  -5  -7   3        1.99        0.69      5.13 o
  -4  -7   3        0.65        0.40      4.32 o
  -3  -7   3        0.50       11.00      4.35 o
  -2  -7   3       74.78      114.98      6.60 o
  -1  -7   3      403.62      404.57      9.35 o
   0  -7   3       13.12        9.13      3.86 o
   1  -7   3        5.65        1.55      3.65 o
   2  -7   3     1447.36     1495.71     26.54 o
   3  -7   3       47.30       30.81      4.31 o
   4  -7   3        0.35       -1.30      4.56 o
   5  -7   3      922.24      864.75     19.93 o
   6  -7   3        0.05       11.83      6.59 o
   7  -7   3       69.34       60.41      8.92 o
   8  -7   3       25.95       21.40     10.79 o
   9  -7   3        0.23       -8.72      8.72 o
  10  -7   3        0.11       11.53      9.47 o
  11  -7   3       44.63       60.90     17.74 o
  12  -7   3        1.54       -7.60     15.00 o
  -9  -6   3        3.70        7.10     11.52 o
  -8  -6   3        0.48        4.64     10.17 o
  -7  -6   3       11.34       15.85      7.60 o
  -6  -6   3       15.66        2.22     16.73 o
  -5  -6   3        0.42        3.00      4.51 o
  -4  -6   3      267.76      269.57     11.99 o
  -3  -6   3      144.54      163.51     14.99 o
  -2  -6   3      437.50      464.53     19.89 o
  -1  -6   3      975.69      953.67     18.67 o
   0  -6   3      339.67      357.27     11.47 o
   1  -6   3      354.76      300.73      9.55 o
   2  -6   3       64.53       66.39      4.03 o
   3  -6   3      148.87      129.83      6.82 o
   4  -6   3       63.69       66.24      6.67 o
   5  -6   3       42.93       58.48      5.12 o
   6  -6   3       11.35        6.92      5.87 o
   7  -6   3       89.17       96.55     11.31 o
   8  -6   3      136.16      125.35     10.81 o
   9  -6   3        6.81       16.68      8.60 o
  10  -6   3        2.65       -1.94      8.36 o
  11  -6   3        5.59       -1.54      9.06 o
  12  -6   3       13.15        6.44     12.49 o
  -9  -5   3       22.40       10.07     11.28 o
  -8  -5   3      178.00      195.41     13.37 o
  -7  -5   3      150.87      133.17     10.15 o
  -6  -5   3       63.72       62.36      5.88 o
  -5  -5   3      243.57      272.44     11.48 o
  -4  -5   3     1167.99     1098.62     32.86 o
  -3  -5   3       62.13       90.45      6.08 o
  -2  -5   3      683.90      666.92     16.34 o
  -1  -5   3      340.99      419.15     10.37 o
   0  -5   3      144.12      149.05      5.16 o
   1  -5   3      618.01      571.52     12.36 o
   2  -5   3      450.42      391.58      8.44 o
   3  -5   3      144.11      139.46      7.28 o
   4  -5   3     1166.98     1131.83     18.18 o
   5  -5   3        7.65       12.42      5.40 o
   6  -5   3      170.25      177.57     10.01 o
   7  -5   3      299.19      312.25     14.88 o
   8  -5   3       54.39       31.40      7.61 o
   9  -5   3        7.23       12.07      7.65 o
  10  -5   3        1.07        8.04      8.42 o
  11  -5   3        8.06       -1.91     11.18 o
  12  -5   3        0.12      -10.90     10.90 o
 -10  -4   3       23.51        9.72     12.03 o
  -9  -4   3       63.14       52.29     12.45 o
  -8  -4   3        1.02       -0.62      6.89 o
  -7  -4   3        0.06        5.07      6.48 o
  -6  -4   3      171.09      205.66      8.81 o
  -5  -4   3       27.32       32.24      5.00 o
  -4  -4   3       30.72       26.09      8.21 o
  -3  -4   3      136.51      135.81      7.00 o
  -2  -4   3     3159.54     3104.85     52.53 o
  -1  -4   3      298.90      289.62      9.28 o
   0  -4   3        9.00        9.47      2.88 o
   1  -4   3       44.87       68.43      3.71 o
   2  -4   3      591.90      522.52      9.93 o
   3  -4   3      159.45      141.90      5.37 o
   4  -4   3      855.07      826.55     15.78 o
   5  -4   3      184.80      176.22      8.91 o
   6  -4   3     1442.70     1473.92     30.11 o
   7  -4   3       96.16       81.65      8.50 o
   8  -4   3      179.20      173.80     10.68 o
   9  -4   3        1.63       -2.68      6.93 o
  10  -4   3       25.79       33.10      9.52 o
  11  -4   3       17.15        2.61     10.58 o
  12  -4   3        2.16        2.69     10.41 o
 -10  -3   3        0.88        1.00     11.72 o
  -9  -3   3       17.74       19.10     17.11 o
  -8  -3   3       97.61      114.70     10.77 o
  -7  -3   3      287.96      295.26     11.50 o
  -6  -3   3      265.86      264.58      9.65 o
  -5  -3   3      983.64      970.56     22.26 o
  -4  -3   3      233.37      216.05      8.75 o
  -3  -3   3      887.42      908.17     26.89 o
  -2  -3   3       75.77       75.41      8.19 o
  -1  -3   3     2049.34     2092.82     45.35 o
   0  -3   3     1046.79      980.12     13.80 o
   1  -3   3       92.98       77.37      3.01 o
   2  -3   3       60.49       52.26      3.04 o
   3  -3   3      203.06      186.70      5.66 o
   4  -3   3     1602.51     1530.65     23.94 o
   5  -3   3     1898.31     1926.41     31.42 o
   6  -3   3       26.12       35.86      5.32 o
   7  -3   3        4.21        2.43      3.83 o
   8  -3   3        3.88        6.95      4.91 o
   9  -3   3        1.98        0.41      6.94 o
  10  -3   3        1.24        1.88      8.52 o
  11  -3   3       29.93       21.42     11.61 o
  12  -3   3       14.75       24.72     17.84 o
 -11  -2   3        3.37        6.77     12.45 o
 -10  -2   3      104.04      109.61     16.61 o
  -9  -2   3       97.12       71.31     13.61 o
  -8  -2   3        4.21        3.13      6.74 o
  -7  -2   3        0.95        0.78      4.89 o
  -6  -2   3      710.46      634.87     13.71 o
  -5  -2   3      671.96      639.11     12.55 o
  -4  -2   3       64.41       59.60      6.20 o
  -3  -2   3     2034.27     1959.43     42.78 o
  -2  -2   3      118.15      135.95     16.00 o
  -1  -2   3     2176.90     2102.67     37.17 o
   0  -2   3     1208.87     1317.08     15.95 o
   1  -2   3     5069.59     5295.61     58.30 o
   2  -2   3       25.93       29.97      2.85 o
   3  -2   3      104.34       75.12      4.28 o
   4  -2   3     1511.39     1420.44     21.97 o
   5  -2   3      739.41      713.62     18.41 o
   6  -2   3      886.84     1079.59     26.16 o
   7  -2   3      127.05      119.01      6.71 o
   8  -2   3      116.17      137.49      7.78 o
   9  -2   3      182.22      173.82      9.16 o
  10  -2   3      173.44      189.29     13.09 o
  11  -2   3       24.88       40.07     17.51 o
  12  -2   3       42.03       45.29     20.36 o
 -11  -1   3       54.99       41.96     15.58 o
 -10  -1   3        7.19      -10.74     10.74 o
  -9  -1   3       74.76       89.43     17.13 o
  -8  -1   3      311.40      360.04     15.89 o
  -7  -1   3       46.73       54.74      5.94 o
  -6  -1   3       75.67       75.96      5.79 o
  -5  -1   3      926.48      912.27     21.04 o
  -4  -1   3     1279.27     1318.16     21.71 o
  -3  -1   3      146.16      114.61      4.73 o
  -2  -1   3       70.89       88.12      3.34 o
  -1  -1   3       33.90       37.60      3.91 o
   0  -1   3     5761.01     5031.81     49.91 o
   1  -1   3     2123.69     1687.42     20.34 o
   2  -1   3      105.29       87.49      3.91 o
   3  -1   3      339.14      385.49      8.56 o
   4  -1   3     4464.08     4741.31     70.99 o
   5  -1   3     1554.34     1589.17     23.15 o
   6  -1   3       10.64       10.53      3.51 o
   7  -1   3      251.95      252.97      8.14 o
   8  -1   3       18.26       19.89      4.62 o
   9  -1   3        5.04       21.26     13.75 o
  10  -1   3        0.66      -12.50     12.50 o
  11  -1   3       58.89       62.54     19.02 o
 -12   0   3       31.31       50.29     20.43 o
 -11   0   3        4.76       -2.02     13.19 o
 -10   0   3      166.51      151.64     30.25 o
  -9   0   3      171.83      156.08     14.58 o
  -8   0   3      664.43      656.13     17.55 o
  -7   0   3      401.32      390.00     10.71 o
  -6   0   3     1317.19     1276.64     36.70 o
  -5   0   3     1175.89     1160.02     21.13 o
  -4   0   3     1779.31     1765.30     31.50 o
  -3   0   3        1.15        7.42      1.83 o
  -2   0   3     4780.71     4777.34     55.09 o
  -1   0   3       78.73       65.99      2.49 o
   0   0   3      521.55      502.29      6.86 o
   1   0   3     5558.00     5052.78     48.60 o
   2   0   3        2.82        3.79      2.30 o
   3   0   3        0.20        4.28      2.76 o
   4   0   3      307.57      293.13     10.32 o
   5   0   3       44.11       38.49      4.28 o
   6   0   3      605.89      555.39     10.98 o
   7   0   3        4.24        6.21      3.30 o
   8   0   3      229.22      202.72     16.58 o
   9   0   3      155.56      121.11     19.42 o
  10   0   3       21.58       19.32     14.73 o
  11   0   3        0.11       -4.39     19.37 o
 -12   1   3       63.53       59.69     29.38 o
 -11   1   3      206.94      197.58     23.04 o
 -10   1   3       20.42       32.74     11.56 o
  -9   1   3       17.29       35.53     10.79 o
  -8   1   3       10.44       14.75      4.85 o
  -7   1   3      145.57      162.41      8.08 o
  -6   1   3      651.88      639.39     14.27 o
  -5   1   3     1776.13     1755.53     23.83 o
  -4   1   3        8.31        5.11      3.09 o
  -3   1   3     1501.06     1321.15     19.30 o
  -2   1   3     3797.60     3995.65     47.29 o
  -1   1   3        0.09       -0.21      2.07 o
   0   1   3     1601.27     1650.89     18.33 o
   1   1   3     2459.89     2826.95     28.51 o
   2   1   3      439.74      467.99      9.32 o
   3   1   3     2846.86     2690.36     33.80 o
   4   1   3     2856.90     3005.96     37.75 o
   5   1   3      123.63      146.86      5.91 o
   6   1   3       29.87       35.76      6.91 o
   7   1   3        0.31       -3.13      6.62 o
   8   1   3        0.14        2.26     11.53 o
   9   1   3        9.67       34.86     15.04 o
  10   1   3       15.04        3.07     13.25 o
  11   1   3       78.58       73.68     19.93 o
 -12   2   3        8.65       -0.51     15.50 o
 -11   2   3       25.46        0.07     11.14 o
 -10   2   3        0.76       -7.71     11.95 o
  -9   2   3      136.69      149.67     10.36 o
  -8   2   3      282.91      306.86     11.30 o
  -7   2   3      201.41      173.06      6.79 o
  -6   2   3     2921.57     3004.06     39.25 o
  -5   2   3      139.15      175.67      6.41 o
  -4   2   3     2487.43     2482.88     36.82 o
  -3   2   3      682.10      694.15     11.56 o
  -2   2   3       56.04       68.04      3.67 o
  -1   2   3    10621.23    10197.60    104.92 o
   0   2   3     1211.20     1114.59     13.25 o
   1   2   3     4879.92     4884.80     54.94 o
   2   2   3     2939.93     2843.94     32.02 o
   3   2   3     5110.98     5390.45     60.43 o
   4   2   3      938.68      883.76     16.06 o
   5   2   3      167.65      163.46      7.35 o
   6   2   3      413.90      409.63     11.39 o
   7   2   3      603.30      639.66     36.28 o
   8   2   3        2.73       22.33     27.30 o
   9   2   3        0.55       -6.79     12.81 o
  10   2   3      102.82      108.13     28.85 o
 -12   3   3       76.77       91.36     26.99 o
 -11   3   3      185.03      184.96     24.13 o
 -10   3   3       38.27       38.71     11.64 o
  -9   3   3       72.76       89.30      7.87 o
  -8   3   3      344.94      359.41     11.79 o
  -7   3   3      233.90      264.97     11.80 o
  -6   3   3      112.71      131.48      6.68 o
  -5   3   3        0.01       -0.19      3.99 o
  -4   3   3      160.38      194.60      8.24 o
  -3   3   3     1134.99     1234.94     18.97 o
  -2   3   3      247.29      267.63      6.67 o
  -1   3   3     1524.23     1504.73     19.12 o
   0   3   3     1120.88      981.31     13.64 o
   1   3   3       75.21       62.74      3.95 o
   2   3   3       47.76       35.99      3.22 o
   3   3   3      169.22      195.39      7.11 o
   4   3   3        3.96       -1.93      3.50 o
   5   3   3       34.79       29.84      5.77 o
   6   3   3      278.09      286.51     11.57 o
   7   3   3      331.56      255.26     22.15 o
   8   3   3       25.97       26.97     17.02 o
   9   3   3        3.19      -13.43     13.43 o
  10   3   3        1.33       19.89     16.07 o
 -12   4   3      117.27      142.17     24.34 o
 -11   4   3       47.44       13.50     21.27 o
 -10   4   3        7.88        3.73      7.10 o
  -9   4   3      295.92      293.09     14.92 o
  -8   4   3      343.48      349.25     11.63 o
  -7   4   3      193.39      206.84      9.60 o
  -6   4   3      152.04      114.31      7.71 o
  -5   4   3      534.39      516.25     17.39 o
  -4   4   3       45.70       29.60      5.49 o
  -3   4   3     2939.18     2752.35     38.54 o
  -2   4   3     1641.35     1526.77     21.16 o
  -1   4   3        2.68        5.28      2.94 o
   0   4   3     1141.28     1198.90     24.64 o
   1   4   3      378.29      383.04      7.71 o
   2   4   3      407.46      425.48     12.57 o
   3   4   3     1475.12     1567.43     26.38 o
   4   4   3        2.13       -0.43      3.63 o
   5   4   3       59.70       71.14      6.16 o
   6   4   3       31.38       21.75     11.86 o
   7   4   3       19.79       16.70     17.73 o
   8   4   3       18.12       24.16     14.81 o
   9   4   3      200.59      296.04     26.59 o
 -12   5   3       67.30       74.99     16.96 o
 -11   5   3       91.30       98.18     14.45 o
 -10   5   3       39.40       35.05     10.25 o
  -9   5   3       33.11       25.38     10.11 o
  -8   5   3        2.80        1.37      5.45 o
  -7   5   3       48.11       63.98      8.93 o
  -6   5   3       11.99        8.85      6.10 o
  -5   5   3     2416.60     2344.63     41.61 o
  -4   5   3     1022.57      913.33     33.26 o
  -3   5   3      724.13      672.87     14.20 o
  -2   5   3     2816.15     2688.59     36.47 o
  -1   5   3      967.55      985.84     16.60 o
   0   5   3       21.42       15.29      3.48 o
   1   5   3     1624.92     1692.51     26.97 o
   2   5   3     1113.61     1177.51     20.92 o
   3   5   3        4.58        0.93      3.93 o
   4   5   3      191.27      199.18      9.22 o
   5   5   3        4.52        7.45      6.79 o
   6   5   3      156.74      174.30     16.76 o
   7   5   3        7.78       13.82     15.95 o
   8   5   3       16.76       21.80     15.35 o
 -12   6   3        2.96       -3.40     11.65 o
 -11   6   3      104.20      100.25     15.94 o
 -10   6   3       55.76       36.33     10.94 o
  -9   6   3       11.32       10.55      8.14 o
  -8   6   3        8.68        7.60      6.49 o
  -7   6   3       19.22       19.94      7.79 o
  -6   6   3      457.08      446.05     17.37 o
  -5   6   3       27.04       24.69      6.81 o
  -4   6   3      928.81      954.66     22.81 o
  -3   6   3     5678.58     5707.54     70.48 o
  -2   6   3      243.82      226.45      8.45 o
  -1   6   3      381.19      411.65      9.49 o
   0   6   3      279.50      253.45      7.37 o
   1   6   3       41.41       45.31      6.30 o
   2   6   3       23.05       20.24      5.21 o
   3   6   3      142.36      148.34      8.71 o
   4   6   3        2.82       -4.11      6.69 o
   5   6   3       55.18       39.59     11.66 o
   6   6   3      374.56      401.69     24.02 o
   7   6   3       24.94       14.89     18.44 o
   8   6   3        0.08       -6.48     13.71 o
 -12   7   3       44.22       39.64     15.17 o
 -11   7   3       22.05        7.92     11.31 o
 -10   7   3        0.30        5.99      9.94 o
  -9   7   3      199.20      203.64     14.83 o
  -8   7   3      181.07      186.60     16.05 o
  -7   7   3      149.75      128.16     11.96 o
  -6   7   3       11.69       26.80      8.19 o
  -5   7   3       58.53       47.26      7.98 o
  -4   7   3        2.51       -4.94      4.94 o
  -3   7   3      250.32      268.94      9.93 o
  -2   7   3       16.89       15.86      4.64 o
  -1   7   3       34.24       28.41      4.82 o
   0   7   3       15.39       13.32      5.79 o
   1   7   3      250.90      243.34     10.87 o
   2   7   3       66.68       74.62     10.68 o
   3   7   3       82.02       59.37     12.46 o
   4   7   3        2.07       -2.78     12.61 o
   5   7   3       58.29       63.05     13.60 o
   6   7   3       44.73       55.34     21.53 o
   7   7   3        5.62       -1.55     14.32 o
 -11   8   3        1.84       19.12     16.69 o
 -10   8   3        5.50      -11.30     11.30 o
  -9   8   3       50.03       41.49     13.34 o
  -8   8   3        8.95        8.45     10.58 o
  -7   8   3       36.57       27.45      9.35 o
  -6   8   3        2.09       19.76      8.74 o
  -5   8   3      233.11      217.98     12.26 o
  -4   8   3      505.44      402.78     13.19 o
  -3   8   3       26.56       15.33     11.16 o
  -2   8   3        0.55       -0.53      5.23 o
  -1   8   3       31.67       38.91      8.62 o
   0   8   3        3.68       -7.15      7.15 o
   1   8   3       41.23       34.29     14.10 o
   2   8   3       55.24       46.63     12.62 o
   3   8   3       20.40       27.40     11.70 o
   4   8   3        7.97      -13.98     14.80 o
   5   8   3       12.35       21.35     12.40 o
   6   8   3       25.41       27.33     13.52 o
 -11   9   3        4.13       -6.32     12.74 o
 -10   9   3        0.07       -5.74     12.36 o
  -9   9   3       12.56        8.28     15.35 o
  -8   9   3        6.36       -5.59     14.65 o
  -7   9   3       39.51       49.54     12.07 o
  -6   9   3      888.28      928.38     28.37 o
  -5   9   3      223.94      219.06     14.60 o
  -4   9   3      161.26      183.18     13.31 o
  -3   9   3        2.20       -7.01      9.82 o
  -2   9   3       13.99       12.98      5.75 o
  -1   9   3       46.87       42.60     11.15 o
   0   9   3        7.57        2.55     10.58 o
   1   9   3       15.81        7.53     11.12 o
   2   9   3      125.42      153.88     18.17 o
   3   9   3       27.45       36.30     13.37 o
   4   9   3       37.95       63.50     25.18 o
 -10  10   3        7.00       -8.15     13.47 o
  -9  10   3        0.94        6.29     16.21 o
  -8  10   3        0.83        0.29     13.13 o
  -7  10   3        1.53        3.16      9.81 o
  -6  10   3        6.27        1.32      9.56 o
  -5  10   3       12.91       20.24      9.72 o
  -4  10   3       25.80       12.82      8.56 o
  -3  10   3        0.88       -1.27      8.06 o
  -2  10   3      114.98      150.45     19.54 o
  -1  10   3       30.64       40.84     14.56 o
   0  10   3      281.86      249.91     22.13 o
   1  10   3       15.66       21.59     12.55 o
   2  10   3       12.88      -12.34     12.34 o
   3  10   3        9.13       12.74     14.39 o
  -9  11   3        0.35      -12.54     12.81 o
  -8  11   3        9.96       13.62     14.01 o
  -7  11   3      196.41      181.56     16.21 o
  -6  11   3        0.16       -2.94     11.00 o
  -5  11   3      120.89      117.32     15.01 o
  -4  11   3       21.49        1.82      9.01 o
  -3  11   3        0.02       12.40     15.30 o
  -2  11   3        1.17      -12.29     12.29 o
  -1  11   3       51.41       11.83     16.89 o
   0  11   3       20.17       18.67     14.24 o
   1  11   3        1.19        8.40     13.98 o
  -7  12   3       15.92       22.47     14.63 o
  -6  12   3      280.93      236.64     24.50 o
  -5  12   3       24.68       17.30     11.97 o
  -4  12   3       33.91       17.71     16.20 o
  -3  12   3       20.46       48.92     28.98 o
  -2  12   3        0.60       11.44     14.72 o
   2 -13   4       28.57       18.08     14.65 o
   3 -13   4       45.83       52.87     14.73 o
   4 -13   4        3.18       -6.87     20.00 o
   5 -13   4        1.84        1.43     14.64 o
   6 -13   4       15.11       25.51     17.23 o
  -1 -12   4       23.35       21.20     11.71 o
   0 -12   4       21.46       11.51     11.39 o
   1 -12   4        0.00       -8.53     10.21 o
   2 -12   4       21.53        5.48     11.07 o
   3 -12   4       34.11       34.63     15.47 o
   4 -12   4        1.32      -10.76     10.76 o
   5 -12   4        0.57       -4.37     11.37 o
   6 -12   4        1.50       -8.46      8.46 o
   7 -12   4       19.41       28.27     11.08 o
   8 -12   4        2.33       13.93     11.19 o
  -3 -11   4      189.50      204.91     21.82 o
  -2 -11   4        1.61       -0.41      9.25 o
  -1 -11   4       32.30       33.78     11.24 o
   0 -11   4        7.68        3.12      9.85 o
   1 -11   4        1.18       11.33      9.91 o
   2 -11   4       18.54        2.91     14.48 o
   3 -11   4        8.77        3.16     18.19 o
   4 -11   4        0.16        4.61     11.14 o
   5 -11   4       11.15       11.66      6.90 o
   6 -11   4       39.02       40.57     11.82 o
   7 -11   4        5.30       17.04     13.07 o
   8 -11   4       63.60       55.44     14.60 o
   9 -11   4       33.49       48.08     17.41 o
  10 -11   4       15.32        8.59     13.45 o
  -5 -10   4        8.62       19.78     10.74 o
  -4 -10   4       74.21       88.30     13.15 o
  -3 -10   4       11.35        0.34      8.36 o
  -2 -10   4       70.20       67.37     13.45 o
  -1 -10   4      128.25      134.72     11.48 o
   0 -10   4       27.47       37.47     10.36 o
   1 -10   4        2.37        5.69      9.01 o
   2 -10   4       17.09       13.53      9.34 o
   3 -10   4       95.46       92.12     13.63 o
   4 -10   4       17.89       27.64      9.68 o
   5 -10   4       57.34       57.06     10.15 o
   6 -10   4       58.65       40.19     10.27 o
   7 -10   4       26.53        2.14      9.34 o
   8 -10   4       19.14       18.82     10.49 o
   9 -10   4       26.32       37.90     13.47 o
  10 -10   4        0.01        7.47     13.05 o
  -6  -9   4        0.63       -1.49      9.31 o
  -5  -9   4       15.56       11.65      6.99 o
  -4  -9   4       53.08       68.14      8.11 o
  -3  -9   4       43.05       56.49      7.62 o
  -2  -9   4      179.18      230.60     12.94 o
  -1  -9   4        6.15       14.47      6.85 o
   0  -9   4       48.83       42.83      8.15 o
   1  -9   4        7.10        1.06      7.14 o
   2  -9   4      107.39       99.42     12.92 o
   3  -9   4       83.90      108.86      9.28 o
   4  -9   4        0.62        3.85      5.45 o
   5  -9   4        0.02       -6.22      6.22 o
   6  -9   4        2.94       -3.33      8.02 o
   7  -9   4        4.61       22.57      9.86 o
   8  -9   4      113.92      133.78     14.19 o
   9  -9   4        0.08       -9.87      9.87 o
  10  -9   4       17.79       17.49     15.00 o
  11  -9   4       20.37       12.00     13.15 o
  -7  -8   4        2.35       -4.99      8.05 o
  -6  -8   4       85.45       87.75      8.60 o
  -5  -8   4      288.12      277.29     20.32 o
  -4  -8   4      127.58      157.28      8.75 o
  -3  -8   4       23.92       20.70      5.20 o
  -2  -8   4       59.08       69.51      6.38 o
  -1  -8   4       72.34       76.32      6.97 o
   0  -8   4      420.37      438.72     11.74 o
   1  -8   4        0.09       -0.88      4.47 o
   2  -8   4       95.97      117.24      7.53 o
   3  -8   4      101.61       84.47      5.93 o
   4  -8   4        1.12        0.72      5.03 o
   5  -8   4        0.30       -2.26      5.37 o
   6  -8   4       68.36       79.96      9.65 o
   7  -8   4        0.26        6.63      8.14 o
   8  -8   4      181.00      182.14     14.97 o
   9  -8   4       14.52       10.09     10.61 o
  10  -8   4        1.00      -10.42     10.42 o
  11  -8   4       37.39       35.76     13.55 o
  -8  -7   4        0.42        5.80     15.69 o
  -7  -7   4       11.79        9.32      6.41 o
  -6  -7   4        1.03        1.48      5.35 o
  -5  -7   4      598.84      632.20     19.20 o
  -4  -7   4       34.32       22.66      6.05 o
  -3  -7   4       51.82       59.89      8.88 o
  -2  -7   4      112.95      106.94      6.34 o
  -1  -7   4      522.23      504.36     13.18 o
   0  -7   4        1.53        0.39      3.58 o
   1  -7   4       83.18       75.19      6.30 o
   2  -7   4        1.68       -3.28      4.35 o
   3  -7   4       22.48       39.64      4.50 o
   4  -7   4      157.21      189.47      8.65 o
   5  -7   4       23.07       23.60      5.53 o
   6  -7   4        5.10        0.43      6.22 o
   7  -7   4       47.29       34.17      7.94 o
   8  -7   4      803.08      902.35     25.14 o
   9  -7   4       87.64       69.88     11.38 o
  10  -7   4      156.26      191.24     15.71 o
  11  -7   4       25.41       21.15     11.95 o
  12  -7   4        8.98       -0.63     15.47 o
  -9  -6   4        0.65       -0.86     10.24 o
  -8  -6   4       19.87       38.00      8.47 o
  -7  -6   4        6.32        3.77      7.41 o
  -6  -6   4      355.18      314.25     15.04 o
  -5  -6   4        8.98        6.95      4.87 o
  -4  -6   4      419.56      380.31     23.95 o
  -3  -6   4       95.30      102.96      9.62 o
  -2  -6   4       92.69       92.82      6.99 o
  -1  -6   4      223.20      197.92      6.99 o
   0  -6   4      641.36      590.03     11.43 o
   1  -6   4      811.86      781.48     15.89 o
   2  -6   4      546.07      569.74     10.63 o
   3  -6   4      209.50      210.64      8.28 o
   4  -6   4       72.17       80.89      5.99 o
   5  -6   4       20.77        2.75      4.99 o
   6  -6   4       94.22      103.35      9.09 o
   7  -6   4      206.09      226.45     20.71 o
   8  -6   4       67.48       54.62      9.07 o
   9  -6   4      227.40      229.89     19.95 o
  10  -6   4       16.97       13.92      9.47 o
  11  -6   4       26.45       38.08     12.05 o
  12  -6   4       14.54        4.90     14.46 o
  -9  -5   4       70.59       51.13     12.23 o
  -8  -5   4       77.14       76.78      9.25 o
  -7  -5   4      134.90      133.67      9.31 o
  -6  -5   4      559.70      553.37     30.24 o
  -5  -5   4       49.01       63.36      6.27 o
  -4  -5   4      300.82      305.62     13.22 o
  -3  -5   4      237.04      220.35      8.00 o
  -2  -5   4      333.19      319.88     10.21 o
  -1  -5   4     4933.62     4778.87     79.12 o
   0  -5   4      436.80      485.97      8.98 o
   1  -5   4      642.14      629.85     13.23 o
   2  -5   4      447.82      417.72      9.14 o
   3  -5   4       58.10       38.74      4.13 o
   4  -5   4       95.71       90.20      6.12 o
   5  -5   4     1016.65     1080.87     29.85 o
   6  -5   4       37.86       29.73      6.95 o
   7  -5   4      239.80      214.83     11.78 o
   8  -5   4      155.59      142.48     11.54 o
   9  -5   4       39.89       59.51      9.84 o
  10  -5   4     1114.46     1139.94     31.61 o
  11  -5   4       79.64       53.24     14.32 o
  12  -5   4        2.39       12.71     12.36 o
 -10  -4   4       34.86       50.79     13.62 o
  -9  -4   4        0.93        8.23     10.14 o
  -8  -4   4        3.59       -1.46      6.71 o
  -7  -4   4        3.26        2.34      4.90 o
  -6  -4   4      843.81      756.74     19.65 o
  -5  -4   4       64.55       44.23      4.92 o
  -4  -4   4     1160.02     1096.89     26.16 o
  -3  -4   4     1227.48     1283.90     36.54 o
  -2  -4   4       23.06       24.77      7.34 o
  -1  -4   4       26.73       19.61      4.71 o
   0  -4   4     1821.82     1875.59     22.78 o
   1  -4   4      262.28      213.80      6.02 o
   2  -4   4     2245.67     2063.81     25.96 o
   3  -4   4      828.14      885.19     13.94 o
   4  -4   4        0.13        1.26      3.90 o
   5  -4   4      558.02      563.90     15.66 o
   6  -4   4     1223.68     1226.37     26.02 o
   7  -4   4      375.89      378.82     14.03 o
   8  -4   4      562.47      583.32     18.26 o
   9  -4   4        7.95        8.82     11.12 o
  10  -4   4       87.60       90.56     10.99 o
  11  -4   4        4.37      -11.99     11.99 o
  12  -4   4       11.38       -0.43     24.24 o
 -11  -3   4       56.56       51.11     15.07 o
 -10  -3   4       18.87        5.16     14.98 o
  -9  -3   4       22.52       18.39     11.30 o
  -8  -3   4        0.94        1.68      6.78 o
  -7  -3   4      180.22      170.95      8.85 o
  -6  -3   4      293.22      327.15      9.01 o
  -5  -3   4       61.56       48.08      5.27 o
  -4  -3   4      155.20      164.33      7.61 o
  -3  -3   4        3.76       25.58     16.62 o
  -2  -3   4      231.63      189.75     15.46 o
  -1  -3   4     1127.91      998.72     21.66 o
   0  -3   4      118.68      117.99      3.53 o
   1  -3   4      407.12      390.01      6.87 o
   2  -3   4      194.07      192.97      8.28 o
   3  -3   4      152.13      139.63      5.35 o
   4  -3   4       51.61       57.76      5.85 o
   5  -3   4      326.54      283.77     11.57 o
   6  -3   4       72.07       70.84      5.30 o
   7  -3   4      147.23      128.24      9.31 o
   8  -3   4      875.04      907.88     22.28 o
   9  -3   4      112.41      137.93     13.52 o
  10  -3   4        9.42        8.66     10.03 o
  11  -3   4       17.67       14.31     10.22 o
  12  -3   4       20.70       10.15     18.37 o
 -11  -2   4       80.99      150.82     34.61 o
 -10  -2   4        5.55        8.54     11.14 o
  -9  -2   4      101.73       93.07     10.73 o
  -8  -2   4       16.61        8.71      7.25 o
  -7  -2   4      167.49      143.91      8.45 o
  -6  -2   4       79.92       93.65      6.39 o
  -5  -2   4      679.88      672.58     16.05 o
  -4  -2   4        7.04       14.28      4.54 o
  -3  -2   4     1509.26     1646.25     33.35 o
  -2  -2   4     2028.44     1946.90     37.74 o
  -1  -2   4      221.47      206.10      5.23 o
   0  -2   4     2349.30     2460.88     25.73 o
   1  -2   4     1900.14     1543.80     19.15 o
   2  -2   4      147.11      150.43      5.05 o
   3  -2   4      971.67      968.21     14.87 o
   4  -2   4      373.19      409.80     11.30 o
   5  -2   4      231.36      255.31      8.98 o
   6  -2   4        0.35       -1.18      3.53 o
   7  -2   4      240.01      241.59      9.11 o
   8  -2   4      217.83      207.93     10.01 o
   9  -2   4      283.15      238.90     12.23 o
  10  -2   4      116.75      117.78     14.54 o
  11  -2   4        0.21       12.84     15.07 o
  12  -2   4        5.32       24.52     18.75 o
 -11  -1   4       26.24       26.21     13.82 o
 -10  -1   4        1.06        1.99     10.02 o
  -9  -1   4       30.89       19.06      9.63 o
  -8  -1   4      424.81      425.81     17.37 o
  -7  -1   4      513.72      551.73     14.45 o
  -6  -1   4       14.56       10.77      4.35 o
  -5  -1   4      117.27      100.95      5.33 o
  -4  -1   4     6415.30     6335.56     90.68 o
  -3  -1   4       42.71       41.95      2.82 o
  -2  -1   4      650.87      702.82     10.82 o
  -1  -1   4     1040.06     1240.97     15.19 o
   0  -1   4     2266.71     2201.77     24.29 o
   1  -1   4      309.43      310.87      6.96 o
   2  -1   4     1565.18     1460.54     19.24 o
   3  -1   4      299.07      285.82      8.76 o
   4  -1   4      211.21      240.18      7.82 o
   5  -1   4     1319.89     1303.44     23.35 o
   6  -1   4      973.78      907.82     24.53 o
   7  -1   4      366.63      376.09     14.10 o
   8  -1   4       28.19       18.21      5.33 o
   9  -1   4        0.06       -3.49      6.51 o
  10  -1   4       59.03       35.21     16.23 o
  11  -1   4       29.96       33.33     16.37 o
 -12   0   4       35.98       10.62     14.78 o
 -11   0   4       14.16        7.89     11.09 o
 -10   0   4      172.70      150.27     16.01 o
  -9   0   4      378.04      380.04     20.71 o
  -8   0   4       80.22       89.83      8.04 o
  -7   0   4      223.31      227.57     12.67 o
  -6   0   4      229.97      250.86      8.43 o
  -5   0   4     3128.07     2943.37     50.58 o
  -4   0   4      276.66      288.94     11.41 o
  -3   0   4      666.31      625.11     11.46 o
  -2   0   4       52.70       47.21      2.93 o
  -1   0   4     4287.69     4099.76     51.27 o
   0   0   4      651.15      688.89      9.33 o
   1   0   4    21052.78    20556.85    199.58 o
   2   0   4     1999.71     1817.86     20.84 o
   3   0   4     1457.69     1397.81     21.38 o
   4   0   4      473.36      459.96     10.77 o
   5   0   4       80.17       76.31      6.64 o
   6   0   4       18.11       17.08      4.37 o
   7   0   4      812.33      897.89     17.58 o
   8   0   4      219.81      236.59     18.05 o
   9   0   4       10.59       25.30     14.94 o
  10   0   4       24.15       22.40     15.12 o
  11   0   4        0.03       -4.45     16.54 o
 -12   1   4       11.98       26.10     15.98 o
 -11   1   4       17.32       26.21     12.42 o
 -10   1   4        0.96        6.83     10.43 o
  -9   1   4       82.00       78.34     12.51 o
  -8   1   4       38.69       61.98      6.82 o
  -7   1   4       42.40       38.85      6.67 o
  -6   1   4        1.26       -4.48      4.48 o
  -5   1   4      815.84      832.59     13.62 o
  -4   1   4     2276.35     2301.00     31.58 o
  -3   1   4      109.16      121.18      6.91 o
  -2   1   4     1214.94     1046.61     15.26 o
  -1   1   4     2002.68     1884.68     23.26 o
   0   1   4        4.97        6.12      2.61 o
   1   1   4      349.75      370.09      6.53 o
   2   1   4     3309.91     3289.17     38.51 o
   3   1   4      274.49      297.08      7.92 o
   4   1   4      447.91      537.36     10.94 o
   5   1   4      503.54      540.75     11.82 o
   6   1   4       52.31       64.11      5.65 o
   7   1   4     1320.72     1227.71     51.58 o
   8   1   4      212.80      265.52     24.06 o
   9   1   4       37.83       65.28     17.58 o
  10   1   4        0.07       12.35     15.16 o
  11   1   4       13.17       26.00     18.05 o
 -12   2   4       72.72      126.26     22.46 o
 -11   2   4       81.29       90.89     17.35 o
 -10   2   4       45.06       31.74     11.46 o
  -9   2   4      362.76      386.94     15.72 o
  -8   2   4      178.02      163.80      8.87 o
  -7   2   4       15.26        6.59      3.84 o
  -6   2   4       23.44       30.71      4.33 o
  -5   2   4      518.36      492.72     11.41 o
  -4   2   4      241.00      270.65     10.44 o
  -3   2   4     1132.11     1088.72     19.00 o
  -2   2   4      605.57      607.14     10.64 o
  -1   2   4      661.98      709.49     11.01 o
   0   2   4     6253.43     5822.19     61.91 o
   1   2   4       80.02       66.12      5.28 o
   2   2   4        0.06        1.32      2.36 o
   3   2   4      428.30      436.04      9.00 o
   4   2   4      695.21      729.79     12.83 o
   5   2   4       39.68       45.35      5.71 o
   6   2   4      214.74      197.77      9.64 o
   7   2   4      181.48      148.55     18.42 o
   8   2   4        1.05        6.68     12.69 o
   9   2   4        0.12       12.58     13.41 o
  10   2   4       48.25       46.97     17.32 o
 -12   3   4       12.23       12.29     16.31 o
 -11   3   4       48.67       60.32     22.60 o
 -10   3   4      285.25      261.23     43.44 o
  -9   3   4        5.02        6.97      5.64 o
  -8   3   4       93.62       89.70      6.80 o
  -7   3   4        7.23       10.13      4.56 o
  -6   3   4      713.72      740.44     15.62 o
  -5   3   4     1355.72     1346.49     25.38 o
  -4   3   4       53.77       82.23      8.69 o
  -3   3   4      841.48      904.50     16.63 o
  -2   3   4      229.74      241.15      6.53 o
  -1   3   4       90.24       84.62      4.63 o
   0   3   4       22.64       31.09      3.76 o
   1   3   4      692.38      655.55     13.14 o
   2   3   4     1471.82     1556.22     20.07 o
   3   3   4      762.88      781.91     12.05 o
   4   3   4      198.48      207.31      8.23 o
   5   3   4       86.01       92.23      7.12 o
   6   3   4      894.20      972.28     23.82 o
   7   3   4        0.09       -4.23     12.17 o
   8   3   4       11.88       12.07     13.44 o
   9   3   4       43.30       44.49     17.56 o
 -12   4   4        1.40        4.16     28.76 o
 -11   4   4        1.40       -7.59     13.79 o
 -10   4   4      145.96      150.86     12.12 o
  -9   4   4        6.86        4.75      6.74 o
  -8   4   4      298.29      317.56     13.84 o
  -7   4   4       66.26       69.75      7.61 o
  -6   4   4       65.59       59.86      6.52 o
  -5   4   4      681.37      710.17     16.85 o
  -4   4   4      921.81      917.66     20.70 o
  -3   4   4     1003.69     1011.44     20.00 o
  -2   4   4       38.82       42.65      4.54 o
  -1   4   4       38.21       55.31      4.34 o
   0   4   4      152.42      124.32      5.20 o
   1   4   4     7733.32     7527.39     80.07 o
   2   4   4        0.87       10.91      4.58 o
   3   4   4       18.53       18.52      4.69 o
   4   4   4      251.21      272.19      9.81 o
   5   4   4       11.50        4.40      5.17 o
   6   4   4       82.63       75.56     15.73 o
   7   4   4       29.56       52.45     19.37 o
   8   4   4       81.73       72.12     18.01 o
   9   4   4       31.44       26.82     16.51 o
 -12   5   4        3.69       34.55     18.06 o
 -11   5   4       35.57       45.02     12.21 o
 -10   5   4      167.33      165.86     13.85 o
  -9   5   4        8.11       17.82      7.72 o
  -8   5   4       34.29       35.45     12.46 o
  -7   5   4       30.83       11.81      7.52 o
  -6   5   4       59.73       47.37      8.33 o
  -5   5   4        3.54        5.32      5.64 o
  -4   5   4       43.78       24.50      6.15 o
  -3   5   4      349.33      403.70     10.93 o
  -2   5   4       18.86       31.41      4.72 o
  -1   5   4      225.85      248.62      7.40 o
   0   5   4      154.41      137.17      5.95 o
   1   5   4        5.72        7.91      3.27 o
   2   5   4      139.12      130.19      7.43 o
   3   5   4      199.86      181.79      8.57 o
   4   5   4      112.48      136.61      9.30 o
   5   5   4       33.59       42.41     11.55 o
   6   5   4       73.07       37.37     14.60 o
   7   5   4        3.83      -12.35     12.35 o
   8   5   4       32.53       33.94     16.42 o
 -12   6   4       28.46       36.58     15.28 o
 -11   6   4       38.49       29.79     13.01 o
 -10   6   4        8.41        6.47     15.94 o
  -9   6   4        2.55        6.16      7.52 o
  -8   6   4       18.22       25.25      8.78 o
  -7   6   4       39.35       69.89      9.65 o
  -6   6   4       42.02       34.58      8.25 o
  -5   6   4      138.63      140.10     10.97 o
  -4   6   4      405.46      377.84     13.88 o
  -3   6   4       64.46       69.12      6.43 o
  -2   6   4       47.96       36.36      5.34 o
  -1   6   4        0.05       -0.26      3.79 o
   0   6   4      180.25      206.30      7.16 o
   1   6   4      477.84      492.54     14.48 o
   2   6   4       88.56       86.51      7.26 o
   3   6   4      129.59      135.16     13.62 o
   4   6   4      112.70      120.42     12.42 o
   5   6   4        4.89       -6.33     11.10 o
   6   6   4        0.48       12.29     11.72 o
   7   6   4       49.68       41.65     16.40 o
 -12   7   4        0.93      -10.60     13.11 o
 -11   7   4       53.72       63.40     18.10 o
 -10   7   4       24.07       30.85     14.75 o
  -9   7   4        7.28       19.08     10.97 o
  -8   7   4       13.07        8.82      9.43 o
  -7   7   4        0.10       -3.70      7.67 o
  -6   7   4      151.69      161.67     12.63 o
  -5   7   4      294.64      286.30     13.40 o
  -4   7   4        1.74       -5.33      5.33 o
  -3   7   4      317.70      328.21     12.12 o
  -2   7   4        7.22        6.03      4.52 o
  -1   7   4       67.13       79.55      6.60 o
   0   7   4      252.79      282.66     14.67 o
   1   7   4      238.92      258.39     13.52 o
   2   7   4      142.79      125.95     15.31 o
   3   7   4       72.78       79.97     17.33 o
   4   7   4        6.00      -10.88     11.14 o
   5   7   4       19.66       17.83     12.43 o
   6   7   4       16.48       19.52     12.92 o
 -11   8   4       16.55       18.59     14.19 o
 -10   8   4        2.34       -8.79     23.40 o
  -9   8   4        6.73       -0.53     10.32 o
  -8   8   4       39.08       40.40     11.61 o
  -7   8   4       69.12       55.32     17.20 o
  -6   8   4      243.78      241.27     14.16 o
  -5   8   4        1.07       26.39      9.06 o
  -4   8   4      123.12      127.91     11.78 o
  -3   8   4       59.71       67.82     10.60 o
  -2   8   4       21.06       19.07      6.16 o
  -1   8   4      210.44      226.46      9.40 o
   0   8   4       80.72       95.31     10.78 o
   1   8   4        9.23       29.11     18.54 o
   2   8   4        1.74       -9.61      9.61 o
   3   8   4       32.66       27.89     15.29 o
   4   8   4        0.13        1.03     11.19 o
   5   8   4       48.36       38.90     14.10 o
 -11   9   4        3.42       15.08     15.76 o
 -10   9   4        0.09        1.18     15.40 o
  -9   9   4        5.83        7.19     12.63 o
  -8   9   4       11.87       30.62     13.69 o
  -7   9   4        0.01       -2.08      8.84 o
  -6   9   4       54.16       36.57     10.47 o
  -5   9   4      383.76      391.00     18.59 o
  -4   9   4      168.51      170.58     13.47 o
  -3   9   4      129.38      156.75     13.39 o
  -2   9   4       55.68       31.96      7.91 o
  -1   9   4      116.94      103.35     13.49 o
   0   9   4       84.24      105.05     16.70 o
   1   9   4       13.65       -0.33     13.39 o
   2   9   4       28.83       33.11     13.56 o
   3   9   4       41.14       50.52     18.66 o
   4   9   4       52.73       49.68     14.77 o
 -10  10   4       40.41       33.34     19.21 o
  -9  10   4       42.33       31.90     18.34 o
  -8  10   4       35.63       41.53     13.01 o
  -7  10   4        7.42        7.68      9.91 o
  -6  10   4       55.70       52.48     12.42 o
  -5  10   4        0.65       -4.45      8.69 o
  -4  10   4      106.21      132.22     13.55 o
  -3  10   4        0.61       -6.25      8.01 o
  -2  10   4        0.11      -11.57     11.57 o
  -1  10   4        0.19        6.74     11.91 o
   0  10   4       19.98       16.98     13.09 o
   1  10   4        1.47      -11.49     11.49 o
   2  10   4        7.56       -2.02     14.26 o
  -9  11   4       28.26        4.27     14.48 o
  -8  11   4        2.40        8.38     13.33 o
  -7  11   4       70.36       98.68     17.46 o
  -6  11   4        2.44        7.95     14.96 o
  -5  11   4       16.17        9.54     11.11 o
  -4  11   4       26.85       25.00     10.02 o
  -3  11   4        2.48        8.29     14.02 o
  -2  11   4       15.97       -2.22     17.09 o
  -1  11   4        5.33       -2.67     13.52 o
   0  11   4       36.36       13.84     13.77 o
   1  11   4        6.09      -11.09     13.41 o
  -6  12   4        6.91       16.23     13.11 o
  -5  12   4       78.42       56.44     12.64 o
  -4  12   4        2.98        5.81     16.15 o
  -3  12   4       16.94       40.41     17.17 o
   2 -13   5        6.71       -7.76     11.92 o
   3 -13   5        2.25       -2.30     12.50 o
   4 -13   5        3.22       -7.22     12.30 o
   5 -13   5        0.48        5.01     14.98 o
   6 -13   5        0.14       -0.14     15.49 o
  -1 -12   5        3.57        0.67     10.48 o
   0 -12   5        0.46       -8.62      9.99 o
   1 -12   5        7.74        0.04     10.21 o
   2 -12   5       12.53       13.66     11.51 o
   3 -12   5       11.79       19.17     12.15 o
   4 -12   5        2.20       -7.03     14.52 o
   5 -12   5        1.79        6.87     12.24 o
   6 -12   5        4.24       15.74     13.19 o
   7 -12   5        0.21       12.44     10.87 o
   8 -12   5        2.46       29.03     14.89 o
  -3 -11   5       15.46       20.95     10.81 o
  -2 -11   5       11.00       22.61      9.94 o
  -1 -11   5        9.10        5.42      9.10 o
   0 -11   5       12.76       12.52     10.21 o
   1 -11   5      220.90      226.48     18.20 o
   2 -11   5        4.06       -5.27      9.86 o
   3 -11   5        2.89       -8.94      9.90 o
   4 -11   5       13.43        5.23     11.95 o
   5 -11   5        2.84       -4.19     10.45 o
   6 -11   5        4.15       25.19     10.05 o
   7 -11   5       45.99       56.48     16.30 o
   8 -11   5       15.50       15.80     12.89 o
   9 -11   5        1.37       -3.82     14.36 o
  -5 -10   5        0.30       13.68      8.52 o
  -4 -10   5      135.71      132.55     10.91 o
  -3 -10   5       36.31       42.83     10.18 o
  -2 -10   5       79.35       88.03     14.04 o
  -1 -10   5       21.46        5.85      7.32 o
   0 -10   5       73.06       84.33     12.82 o
   1 -10   5       19.90       28.02      9.82 o
   2 -10   5       59.85       77.08     18.05 o
   3 -10   5        1.88       -5.41      9.25 o
   4 -10   5        3.65        2.69      8.79 o
   5 -10   5       48.91       51.68      8.93 o
   6 -10   5       42.78       32.40     10.31 o
   7 -10   5        5.62       11.77      9.69 o
   8 -10   5       74.87       83.88     13.41 o
   9 -10   5       73.63       77.03     15.29 o
  10 -10   5       74.97      119.22     25.19 o
  -6  -9   5        3.14        1.04      8.15 o
  -5  -9   5        9.24        6.59      6.05 o
  -4  -9   5      219.47      240.80     10.90 o
  -3  -9   5       74.11       56.95      7.57 o
  -2  -9   5        1.46       11.99      6.37 o
  -1  -9   5       12.06       17.69     10.05 o
   0  -9   5      208.14      221.02     12.38 o
   1  -9   5       12.57        1.81      6.88 o
   2  -9   5      103.56      106.24      9.61 o
   3  -9   5       14.85       21.83      6.88 o
   4  -9   5        2.65        0.95      5.24 o
   5  -9   5      123.37      116.58     10.09 o
   6  -9   5       31.98       28.14      9.27 o
   7  -9   5       23.46       29.10     10.15 o
   8  -9   5       65.45       71.70     13.67 o
   9  -9   5       15.78       29.05     11.80 o
  10  -9   5        5.60       22.05     12.81 o
  11  -9   5       14.06       16.70     13.29 o
  -7  -8   5        7.93       11.86     10.65 o
  -6  -8   5       33.16       30.31      7.70 o
  -5  -8   5      292.51      263.23     45.43 o
  -4  -8   5        9.32       -4.18      5.70 o
  -3  -8   5        9.52       13.42      5.64 o
  -2  -8   5       68.96       69.31      6.46 o
  -1  -8   5        5.81       -0.41      4.76 o
   0  -8   5      689.09      767.03     19.29 o
   1  -8   5        8.73       13.77      4.90 o
   2  -8   5      196.78      196.22      8.94 o
   3  -8   5      225.77      265.27     10.62 o
   4  -8   5      135.29      118.90      7.73 o
   5  -8   5       42.78       29.85      6.94 o
   6  -8   5      711.93      823.07     27.12 o
   7  -8   5       29.41       28.93      9.28 o
   8  -8   5        4.80       13.97      9.39 o
   9  -8   5       12.35       17.31     10.76 o
  10  -8   5      114.77      110.91     21.66 o
  11  -8   5      190.63      208.74     20.03 o
  -8  -7   5        8.82       15.64      7.18 o
  -7  -7   5        8.63       -0.70      6.90 o
  -6  -7   5        4.46       -2.13     19.85 o
  -5  -7   5      171.30      100.37     17.66 o
  -4  -7   5      174.45      222.81     10.23 o
  -3  -7   5      569.46      557.19     17.11 o
  -2  -7   5       27.40       32.95      6.36 o
  -1  -7   5        2.22       12.39      4.33 o
   0  -7   5       21.30        9.77      3.74 o
   1  -7   5     1163.70     1241.21     21.17 o
   2  -7   5        7.56        3.80      4.49 o
   3  -7   5       52.64       51.20      5.14 o
   4  -7   5        4.20       -1.81      4.40 o
   5  -7   5      653.24      681.67     15.74 o
   6  -7   5      397.12      402.22     16.46 o
   7  -7   5       28.42        9.14      7.20 o
   8  -7   5       82.76       99.56     11.01 o
   9  -7   5       39.58       27.58      9.99 o
  10  -7   5      238.35      219.58     20.81 o
  11  -7   5       48.40       68.42     13.98 o
  -9  -6   5       19.73       39.29     10.77 o
  -8  -6   5       28.46       33.43      7.57 o
  -7  -6   5       33.93       35.02      6.09 o
  -6  -6   5        9.05       -0.01      6.66 o
  -5  -6   5      109.03      115.58     14.27 o
  -4  -6   5     1290.98     1357.27     42.85 o
  -3  -6   5       89.70       78.04     10.77 o
  -2  -6   5      163.31      150.00      7.79 o
  -1  -6   5     2043.24     2018.43     31.06 o
   0  -6   5      148.00      121.88      5.10 o
   1  -6   5       42.26       45.22      4.18 o
   2  -6   5     2726.77     2727.62     48.51 o
   3  -6   5      323.43      340.85      9.83 o
   4  -6   5      135.66      142.80      6.60 o
   5  -6   5       14.39       15.37      6.75 o
   6  -6   5        2.31       -4.35      5.76 o
   7  -6   5      270.77      319.41     15.48 o
   8  -6   5      206.86      210.54     12.96 o
   9  -6   5       11.53        6.45      8.55 o
  10  -6   5        2.17        9.30      9.68 o
  11  -6   5        0.58       -2.62     10.78 o
  12  -6   5       21.46        3.00     14.71 o
  -9  -5   5       10.47        6.08     13.16 o
  -8  -5   5        4.27        5.31      6.54 o
  -7  -5   5        9.61        1.31      5.07 o
  -6  -5   5      283.54      284.41     10.80 o
  -5  -5   5       55.14       51.02     10.44 o
  -4  -5   5       49.53       34.98      9.67 o
  -3  -5   5      121.66      104.17     11.92 o
  -2  -5   5     1288.73     1417.02     27.81 o
  -1  -5   5       33.04       35.90      5.31 o
   0  -5   5       72.62       76.08      3.94 o
   1  -5   5      797.57      832.65     15.67 o
   2  -5   5     2966.14     2890.92     35.07 o
   3  -5   5      267.59      244.86      6.77 o
   4  -5   5        0.05        2.89      5.20 o
   5  -5   5        0.74       -3.81      4.95 o
   6  -5   5      227.38      252.82     11.92 o
   7  -5   5      162.17      165.81     10.89 o
   8  -5   5      113.96      131.13     10.95 o
   9  -5   5        0.13        6.05      7.71 o
  10  -5   5      394.35      347.38     17.91 o
  11  -5   5       34.16       29.86     14.25 o
  12  -5   5        0.22        8.16     12.65 o
 -10  -4   5       10.54        8.26     11.06 o
  -9  -4   5        7.41        5.05      8.36 o
  -8  -4   5       10.20       14.93      8.42 o
  -7  -4   5      434.87      456.17     13.07 o
  -6  -4   5       42.09       39.01      5.75 o
  -5  -4   5       40.75       43.55      6.66 o
  -4  -4   5      628.28      605.29     23.36 o
  -3  -4   5     1022.14     1106.41    102.60 o
  -2  -4   5     2883.74     2879.84     55.04 o
  -1  -4   5     2862.88     2911.97     55.70 o
   0  -4   5      723.81      791.04     12.81 o
   1  -4   5      307.62      376.00      8.96 o
   2  -4   5       23.62        9.80      2.80 o
   3  -4   5      342.63      387.66      9.09 o
   4  -4   5       84.36      107.52      5.13 o
   5  -4   5     1524.75     1539.49     33.29 o
   6  -4   5      386.97      382.58     13.63 o
   7  -4   5        7.59       24.42      6.80 o
   8  -4   5     1390.09     1330.66     29.68 o
   9  -4   5      200.47      214.96     13.88 o
  10  -4   5       33.51       36.08     12.10 o
  11  -4   5       10.40       -1.55     11.01 o
  12  -4   5        2.26       -1.18     11.08 o
 -11  -3   5        0.12        8.03     12.02 o
 -10  -3   5       71.09       74.22     14.44 o
  -9  -3   5       60.10       70.29     12.18 o
  -8  -3   5       11.35        8.45      6.88 o
  -7  -3   5        8.03       -4.71      4.71 o
  -6  -3   5      619.28      501.20     12.74 o
  -5  -3   5     1038.96      979.85     37.40 o
  -4  -3   5       29.60       29.21      4.18 o
  -3  -3   5      163.38      177.03     11.90 o
  -2  -3   5        3.42       -3.24      3.24 o
  -1  -3   5     1300.91     1201.05     20.06 o
   0  -3   5      591.01      614.22     10.10 o
   1  -3   5     1739.01     1795.57     21.20 o
   2  -3   5       26.15       25.47      3.41 o
   3  -3   5      802.73      981.02     15.74 o
   4  -3   5      454.79      433.57     14.33 o
   5  -3   5      169.61      189.77     10.57 o
   6  -3   5       53.33       60.16      5.64 o
   7  -3   5       13.43        8.36      4.69 o
   8  -3   5      331.76      331.53     16.50 o
   9  -3   5        8.66       -2.14      6.94 o
  10  -3   5      107.30       78.60     14.23 o
  11  -3   5      126.63      135.03     33.90 o
 -11  -2   5       25.89        0.50     16.09 o
 -10  -2   5       49.93       59.38     12.62 o
  -9  -2   5        3.81        3.80      8.70 o
  -8  -2   5       48.85       32.28      7.94 o
  -7  -2   5      187.24      185.05     11.53 o
  -6  -2   5       16.68       27.01      5.23 o
  -5  -2   5        9.32        1.74      3.22 o
  -4  -2   5      307.18      232.58     10.77 o
  -3  -2   5     6833.27     6969.35    124.16 o
  -2  -2   5     1268.91     1389.64     22.59 o
  -1  -2   5     2585.16     2557.24     31.48 o
   0  -2   5      903.12     1014.32     12.98 o
   1  -2   5     5052.47     4633.38     52.05 o
   2  -2   5     7568.69     7202.81     79.77 o
   3  -2   5      625.82      644.61     12.28 o
   4  -2   5      320.18      282.58     10.36 o
   5  -2   5        0.54        0.26      5.44 o
   6  -2   5       70.87       93.33      6.51 o
   7  -2   5      207.90      207.18     11.62 o
   8  -2   5     2122.28     1983.47     41.03 o
   9  -2   5       17.50       28.06     12.23 o
  10  -2   5        0.30       -4.28      8.66 o
  11  -2   5        8.38       -6.44     14.63 o
 -11  -1   5       10.38       12.52     11.42 o
 -10  -1   5       34.43       51.10     15.30 o
  -9  -1   5       65.38       61.08     10.02 o
  -8  -1   5      681.15      641.97     18.58 o
  -7  -1   5       47.86       53.10      5.35 o
  -6  -1   5       40.58       41.04      5.83 o
  -5  -1   5      704.87      761.81     21.04 o
  -4  -1   5        7.42       39.77      4.20 o
  -3  -1   5     2293.30     2216.99     31.52 o
  -2  -1   5     1790.84     1711.05     23.54 o
  -1  -1   5     3677.09     3319.11     36.03 o
   0  -1   5        0.86        0.74      2.13 o
   1  -1   5      340.32      335.94      8.21 o
   2  -1   5      998.98      955.64     14.49 o
   3  -1   5      696.53      757.92     14.51 o
   4  -1   5      147.44      192.69      7.53 o
   5  -1   5       14.87       10.41      4.03 o
   6  -1   5       76.48       87.47      6.86 o
   7  -1   5      799.37      744.64     22.01 o
   8  -1   5      638.57      702.97     17.80 o
   9  -1   5       42.10       48.23     11.99 o
  10  -1   5      167.45      169.25     51.19 o
  11  -1   5        0.04      -13.91     13.91 o
 -12   0   5        1.76       10.18     12.23 o
 -11   0   5        3.78        7.68     13.25 o
 -10   0   5        2.58        0.81     10.11 o
  -9   0   5       43.85       42.27     11.10 o
  -8   0   5      174.66      165.95      8.79 o
  -7   0   5      405.16      420.58     11.81 o
  -6   0   5      122.04      145.61     10.31 o
  -5   0   5      342.11      320.36     11.11 o
  -4   0   5      137.07      158.95      7.59 o
  -3   0   5      653.98      602.09     11.73 o
  -2   0   5     1305.73     1190.80     19.08 o
  -1   0   5     1171.60     1221.44     17.09 o
   0   0   5     1329.99     1481.12     18.28 o
   1   0   5     3258.31     3196.82     35.82 o
   2   0   5     2117.62     2173.26     27.14 o
   3   0   5      121.11      138.63      5.69 o
   4   0   5      248.57      295.90      9.80 o
   5   0   5      381.62      309.53      9.68 o
   6   0   5      149.32      181.19      8.37 o
   7   0   5      480.15      457.69     18.45 o
   8   0   5      439.21      446.85     14.08 o
   9   0   5        0.19       12.64     14.62 o
  10   0   5       24.31       23.48     15.98 o
  11   0   5        1.27      -12.31     15.64 o
 -12   1   5        2.45        1.35     11.70 o
 -11   1   5       51.73       76.63     14.52 o
 -10   1   5       72.05       86.37     14.36 o
  -9   1   5       39.68       52.94     11.60 o
  -8   1   5       49.73       66.45      6.76 o
  -7   1   5       34.02       34.86      5.37 o
  -6   1   5      160.09      186.06      8.09 o
  -5   1   5        0.31        6.15      3.83 o
  -4   1   5       87.93       74.77      4.99 o
  -3   1   5       36.24       44.88      4.26 o
  -2   1   5     1105.54     1100.27     18.78 o
  -1   1   5     1200.77     1205.33     15.87 o
   0   1   5      312.29      279.06      6.67 o
   1   1   5     1757.39     1655.66     19.79 o
   2   1   5      181.44      178.17      5.44 o
   3   1   5      315.62      337.16      8.32 o
   4   1   5      877.41      935.40     17.57 o
   5   1   5        4.85        7.89      3.95 o
   6   1   5       12.60        9.91      5.27 o
   7   1   5      777.77      693.13     28.82 o
   8   1   5       33.02       24.57     15.07 o
   9   1   5        5.49       15.94     13.91 o
  10   1   5      121.03      101.53     21.59 o
 -12   2   5       10.11       12.67     14.87 o
 -11   2   5        0.00        3.71     10.99 o
 -10   2   5       45.44       38.59     11.91 o
  -9   2   5       66.52       69.33      9.82 o
  -8   2   5       76.82       75.97      7.39 o
  -7   2   5        0.36       -2.28      3.78 o
  -6   2   5     1976.43     1951.89     28.04 o
  -5   2   5      901.98      936.19     16.12 o
  -4   2   5     1381.65     1250.25     23.74 o
  -3   2   5      351.71      321.89      9.49 o
  -2   2   5       30.78       33.66      4.01 o
  -1   2   5       30.15       21.89      3.35 o
   0   2   5     2971.19     2895.46     34.84 o
   1   2   5      620.59      599.42     10.89 o
   2   2   5      209.99      291.81      7.15 o
   3   2   5      139.23      117.68      5.25 o
   4   2   5      145.67      162.67      6.52 o
   5   2   5       10.83       22.10      4.11 o
   6   2   5      363.07      352.14     28.81 o
   7   2   5       41.65       41.31     14.32 o
   8   2   5       15.49       29.44     15.18 o
   9   2   5       20.76       24.40     15.89 o
  10   2   5       22.51       34.19     18.88 o
 -12   3   5       21.21       16.56     16.43 o
 -11   3   5       68.37       47.64     13.79 o
 -10   3   5        0.13       -7.98     11.51 o
  -9   3   5      211.41      185.30     16.79 o
  -8   3   5      262.97      296.06     11.25 o
  -7   3   5       37.09       38.33      5.56 o
  -6   3   5       48.00       34.68      5.26 o
  -5   3   5      391.61      356.06     13.73 o
  -4   3   5       39.34       39.86      5.31 o
  -3   3   5      274.08      270.76      9.34 o
  -2   3   5     3647.31     3423.98     46.19 o
  -1   3   5      443.97      459.25     10.31 o
   0   3   5       13.01       30.52      3.90 o
   1   3   5     4142.89     4266.57     50.07 o
   2   3   5        0.55        0.00      3.15 o
   3   3   5       18.72       24.66      4.00 o
   4   3   5       64.67       71.25      5.14 o
   5   3   5       16.45       16.85      5.71 o
   6   3   5       23.80       25.89      7.98 o
   7   3   5       67.82       60.94     25.00 o
   8   3   5        3.45      -23.40     23.40 o
   9   3   5       35.69       29.16     16.67 o
 -12   4   5        3.21       -7.67     15.79 o
 -11   4   5        0.45       -3.03     21.05 o
 -10   4   5        1.12       -1.02      7.82 o
  -9   4   5       33.21       29.86      7.87 o
  -8   4   5        0.16        2.77      5.91 o
  -7   4   5        2.03        0.17      4.87 o
  -6   4   5       40.95       40.47      6.25 o
  -5   4   5        2.28        1.95      4.80 o
  -4   4   5      315.73      267.56     11.07 o
  -3   4   5      835.28      845.99     20.89 o
  -2   4   5      140.93      136.43      6.51 o
  -1   4   5       58.63       46.80      4.74 o
   0   4   5      232.84      203.16      6.66 o
   1   4   5      427.54      395.18     10.28 o
   2   4   5       65.49       79.31      4.75 o
   3   4   5     1804.91     1832.61     26.98 o
   4   4   5       84.06       71.40      6.80 o
   5   4   5      362.66      373.89     14.18 o
   6   4   5       44.88       57.25     15.47 o
   7   4   5       36.03       35.13     15.40 o
   8   4   5       10.21        8.79     14.29 o
   9   4   5       23.02       55.74     19.19 o
 -12   5   5       21.92       43.03     19.14 o
 -11   5   5       56.05       45.93     11.97 o
 -10   5   5        0.64        6.30      7.73 o
  -9   5   5       41.40       41.92     14.41 o
  -8   5   5      267.98      282.72     14.56 o
  -7   5   5       70.04       59.79      8.93 o
  -6   5   5        8.99       19.80      8.04 o
  -5   5   5      100.99       99.72      9.49 o
  -4   5   5      265.03      283.74     13.18 o
  -3   5   5       99.67      106.17      9.58 o
  -2   5   5      274.92      282.53      9.13 o
  -1   5   5       44.56       42.87      6.10 o
   0   5   5       23.13       15.66      3.51 o
   1   5   5        9.98       14.18      3.80 o
   2   5   5      335.13      334.18     10.16 o
   3   5   5      132.47      120.99      8.02 o
   4   5   5      115.61      126.49      9.73 o
   5   5   5       28.49       33.94     11.37 o
   6   5   5       49.26       89.79     17.78 o
   7   5   5        7.38       14.94     14.58 o
   8   5   5        9.93       -5.45     14.69 o
 -12   6   5       43.30       37.39     13.42 o
 -11   6   5        4.86        9.50     13.50 o
 -10   6   5        1.96        6.83      8.78 o
  -9   6   5        7.85       29.53      9.13 o
  -8   6   5      159.37      119.00     13.69 o
  -7   6   5        0.00        2.22      7.40 o
  -6   6   5       43.03       44.18      8.55 o
  -5   6   5      115.69       99.26     10.24 o
  -4   6   5       30.46       22.88      7.24 o
  -3   6   5       32.01       34.21      6.76 o
  -2   6   5       43.82       36.43      7.30 o
  -1   6   5      128.04      123.89      7.02 o
   0   6   5       17.29       35.69      5.65 o
   1   6   5      505.49      512.51     11.72 o
   2   6   5      257.64      250.18     13.39 o
   3   6   5       40.88       34.48      9.23 o
   4   6   5       12.61       20.48     10.56 o
   5   6   5        0.18       -0.94     10.66 o
   6   6   5       44.71       35.50     15.24 o
   7   6   5        3.00      -13.34     19.59 o
 -12   7   5        3.28       -5.49     12.88 o
 -11   7   5        0.05      -13.69     13.69 o
 -10   7   5        8.93       13.58     13.00 o
  -9   7   5       72.49       87.63     20.92 o
  -8   7   5       68.00       88.85     24.27 o
  -7   7   5       41.92       29.97      9.28 o
  -6   7   5        2.71        5.16      7.79 o
  -5   7   5        5.12       10.03      7.12 o
  -4   7   5       28.75       49.55      8.11 o
  -3   7   5      511.40      526.83     18.15 o
  -2   7   5        1.74        1.88      4.90 o
  -1   7   5      184.28      192.95      8.94 o
   0   7   5       32.36       45.19      6.97 o
   1   7   5      519.88      502.58     19.16 o
   2   7   5       55.57       51.89     12.61 o
   3   7   5        6.72       -3.98     10.02 o
   4   7   5        0.07       12.69     12.82 o
   5   7   5        0.02       -8.36     11.07 o
   6   7   5        1.08        2.20     12.80 o
 -11   8   5        0.00       -6.56     19.15 o
 -10   8   5       15.25        5.78     16.41 o
  -9   8   5        3.87       15.60     13.31 o
  -8   8   5       77.12       70.82     21.25 o
  -7   8   5       19.23       33.56     10.04 o
  -6   8   5      108.92      145.90     11.94 o
  -5   8   5       39.82       38.28      9.16 o
  -4   8   5       85.96       97.36     11.32 o
  -3   8   5      177.98      167.05     13.02 o
  -2   8   5        3.08        0.37      6.72 o
  -1   8   5       33.69       30.17      6.41 o
   0   8   5        0.69       -7.84      7.84 o
   1   8   5       27.44       27.88     12.30 o
   2   8   5       40.94       28.52     12.64 o
   3   8   5      134.85      116.93     16.83 o
   4   8   5        5.74        9.33     12.29 o
   5   8   5       10.02       10.63     13.06 o
 -10   9   5        1.60        3.79     17.59 o
  -9   9   5        2.19       12.51     14.69 o
  -8   9   5        8.16       -6.32     16.39 o
  -7   9   5        1.33        3.96      9.49 o
  -6   9   5        0.40       -8.03      8.03 o
  -5   9   5       80.87       59.43     10.78 o
  -4   9   5      174.59      171.49     13.95 o
  -3   9   5       14.06       11.55      8.07 o
  -2   9   5        2.10       -4.15      7.11 o
  -1   9   5       27.49       42.61     11.53 o
   0   9   5       69.19       66.32     14.90 o
   1   9   5        0.65       12.53     12.54 o
   2   9   5        1.04        8.74     12.84 o
   3   9   5       13.13        9.75     12.67 o
   4   9   5        0.93        2.11     13.13 o
  -9  10   5        6.97       14.09     12.24 o
  -8  10   5       16.09        8.88     11.73 o
  -7  10   5        9.72       15.68     11.73 o
  -6  10   5       12.86       21.13     10.70 o
  -5  10   5       63.77       54.94     11.73 o
  -4  10   5        7.73        7.81      9.96 o
  -3  10   5       13.30        0.94     10.45 o
  -2  10   5        0.81       -5.20     11.94 o
  -1  10   5       13.30       25.41     14.09 o
   0  10   5       21.40       35.91     14.00 o
   1  10   5        9.60       32.73     14.84 o
   2  10   5        0.14       11.12     16.07 o
  -8  11   5       34.34       12.58     14.39 o
  -7  11   5       16.68       26.84     14.65 o
  -6  11   5       25.55       38.06     15.30 o
  -5  11   5       81.31       73.04     12.79 o
  -4  11   5       10.99       26.94     11.51 o
  -3  11   5       21.02       34.94     15.83 o
  -2  11   5       12.57       -5.82     13.28 o
  -1  11   5        0.02       10.19     14.93 o
   0  11   5       49.49       38.38     19.28 o
   2 -13   6        1.98       -0.49     11.66 o
   3 -13   6        0.01      -11.58     12.20 o
   4 -13   6        0.30        2.68     14.48 o
   5 -13   6        0.08        4.13     15.23 o
   6 -13   6       38.80       53.19     18.63 o
  -1 -12   6       12.51        0.52     10.52 o
   0 -12   6       10.89        9.04     11.14 o
   1 -12   6       17.79       16.78     11.15 o
   2 -12   6        0.89       -4.81     10.41 o
   3 -12   6        2.07        1.13     11.14 o
   4 -12   6        1.24       12.38     12.45 o
   5 -12   6        4.65      -11.06     11.06 o
   6 -12   6        4.82       -7.51     12.58 o
   7 -12   6       36.38       23.45     11.01 o
   8 -12   6        0.00       20.87     14.34 o
  -3 -11   6       46.93       40.89     14.05 o
  -2 -11   6       24.68       26.51      9.78 o
  -1 -11   6        1.62       15.60      9.55 o
   0 -11   6       57.51       65.15     12.26 o
   1 -11   6       19.24       -2.25      9.99 o
   2 -11   6        9.41       10.69     10.39 o
   3 -11   6       51.92       60.94     13.36 o
   4 -11   6       50.73       41.74     13.43 o
   5 -11   6        0.37       10.07     16.07 o
   6 -11   6        3.61       -3.49      8.83 o
   7 -11   6       60.41       50.12     13.63 o
   8 -11   6        0.76      -11.64     11.64 o
   9 -11   6       75.78       69.11     21.05 o
  -5 -10   6        3.81        3.78     12.02 o
  -4 -10   6       10.03       11.10      7.00 o
  -3 -10   6      102.39      109.42      9.65 o
  -2 -10   6       14.94       10.06      7.32 o
  -1 -10   6       67.75       77.69     17.50 o
   0 -10   6       34.58       58.38      9.42 o
   1 -10   6        5.19        4.54      8.95 o
   2 -10   6       40.40       20.43     10.08 o
   3 -10   6        2.13       -0.97      9.32 o
   4 -10   6       18.77       17.39      9.36 o
   5 -10   6       82.39       75.52      9.25 o
   6 -10   6      326.62      379.80     19.52 o
   7 -10   6       14.73       28.74     10.48 o
   8 -10   6       47.92       36.13     12.63 o
   9 -10   6       49.07       41.72     14.01 o
  10 -10   6        5.02        0.61     16.27 o
  -6  -9   6        0.70        3.40      9.96 o
  -5  -9   6       23.82       20.03     24.73 o
  -4  -9   6      255.42      270.42     12.40 o
  -3  -9   6       44.00       32.02      6.23 o
  -2  -9   6       59.75       62.91      7.83 o
  -1  -9   6       70.89       99.55     11.71 o
   0  -9   6       19.04       26.25      8.20 o
   1  -9   6        4.36       11.34      7.19 o
   2  -9   6       77.38       66.91      9.25 o
   3  -9   6       48.55       54.45      9.23 o
   4  -9   6       40.09       38.87      5.69 o
   5  -9   6        1.76       -1.99      7.72 o
   6  -9   6      102.08       84.32     11.18 o
   7  -9   6       12.14        5.40      8.96 o
   8  -9   6       64.45       60.53     13.20 o
   9  -9   6       14.79       -9.67     10.51 o
  10  -9   6        9.78      -11.20     11.20 o
  11  -9   6        3.28       13.42     13.58 o
  -7  -8   6        1.50      -23.13     23.13 o
  -6  -8   6       66.82      129.41     37.94 o
  -5  -8   6       10.58        7.27     23.58 o
  -4  -8   6      207.52      178.67     21.74 o
  -3  -8   6       51.41       60.00      7.08 o
  -2  -8   6       78.45       60.13      7.17 o
  -1  -8   6      122.79      127.09      7.65 o
   0  -8   6       13.25        3.78      4.19 o
   1  -8   6      209.00      212.39      8.58 o
   2  -8   6        0.17        5.51      4.79 o
   3  -8   6      215.94      193.85      9.59 o
   4  -8   6       44.60       49.95      6.33 o
   5  -8   6       40.60       31.66      6.80 o
   6  -8   6       80.16       63.93     15.41 o
   7  -8   6        5.16        4.58      8.93 o
   8  -8   6       33.22       19.33     12.10 o
   9  -8   6        1.55       -3.51     10.23 o
  10  -8   6       12.16        8.07     11.14 o
  11  -8   6       45.61       45.27     14.44 o
  -8  -7   6       41.20       41.57      9.20 o
  -7  -7   6        5.06       31.20     28.01 o
  -6  -7   6        9.43        0.44     24.02 o
  -5  -7   6       13.10       -0.10     20.03 o
  -4  -7   6      579.10      584.47     28.39 o
  -3  -7   6      111.57      115.47      7.19 o
  -2  -7   6      120.87      108.49      7.75 o
  -1  -7   6      215.95      265.53     13.48 o
   0  -7   6      451.11      490.13     10.61 o
   1  -7   6        7.37       -1.21      3.86 o
   2  -7   6       11.62        1.61      4.16 o
   3  -7   6      665.38      726.49     15.50 o
   4  -7   6        8.26        0.74      3.96 o
   5  -7   6      274.56      249.76     11.72 o
   6  -7   6      331.60      363.90     16.75 o
   7  -7   6       12.84       29.39      7.90 o
   8  -7   6      570.64      624.14     21.18 o
   9  -7   6      625.55      618.90     26.73 o
  10  -7   6        3.22        3.32     10.34 o
  11  -7   6       22.18       29.72     12.71 o
  -9  -6   6      110.56      139.60     12.74 o
  -8  -6   6       44.50       33.53      7.03 o
  -6  -6   6      844.94      834.96     33.09 o
  -5  -6   6       23.20       27.73     11.00 o
  -4  -6   6       20.09       29.14     10.16 o
  -3  -6   6       66.61       66.10     11.73 o
  -2  -6   6      244.40      233.58      9.66 o
  -1  -6   6      300.32      314.46      9.56 o
   0  -6   6      316.65      334.21      8.19 o
   1  -6   6       19.43       17.82      3.66 o
   2  -6   6       61.69       50.41      5.15 o
   3  -6   6      519.12      565.88     11.63 o
   4  -6   6      802.00      853.26     19.48 o
   5  -6   6       25.57       38.68      6.32 o
   6  -6   6      259.53      267.81     12.92 o
   7  -6   6       36.49       31.82      7.79 o
   8  -6   6      418.82      392.60     16.75 o
   9  -6   6        0.88       14.42      8.82 o
  10  -6   6       81.74       91.05     12.36 o
  11  -6   6       46.56       61.29     20.17 o
  -9  -5   6       14.00       11.18      9.57 o
  -8  -5   6       16.96       19.78      6.38 o
  -7  -5   6       94.10      107.01      8.91 o
  -6  -5   6      777.01      729.73     33.20 o
  -5  -5   6        5.04        8.40      7.86 o
  -4  -5   6        4.08        5.74     12.11 o
  -3  -5   6       87.70       93.46     13.63 o
  -2  -5   6      623.52      650.07     17.33 o
  -1  -5   6       74.04       87.31      7.08 o
   0  -5   6        5.93        1.97      2.97 o
   1  -5   6      429.39      509.68     11.86 o
   2  -5   6     1597.05     1552.04     21.13 o
   3  -5   6      332.48      385.89      9.63 o
   4  -5   6      845.45      962.02     16.82 o
   5  -5   6      175.65      170.07      9.97 o
   6  -5   6      653.44      649.58     19.77 o
   7  -5   6        6.14        2.97      6.23 o
   8  -5   6        1.28        4.12      7.02 o
   9  -5   6      234.99      277.93     21.64 o
  10  -5   6        0.02       -8.17      8.17 o
  11  -5   6        0.79        8.28     12.41 o
 -10  -4   6        3.30      -10.10     10.10 o
  -9  -4   6      137.48      132.71     15.31 o
  -8  -4   6       44.35       26.25      6.87 o
  -7  -4   6       16.38       19.11      4.35 o
  -6  -4   6       15.80       20.82      5.30 o
  -5  -4   6       58.64       69.50      6.87 o
  -4  -4   6       71.47       87.87     17.37 o
  -3  -4   6     1569.85     1412.24     51.49 o
  -2  -4   6      959.44      897.17     47.95 o
  -1  -4   6     2573.11     2480.81     38.39 o
   0  -4   6       83.68       70.94      4.08 o
   1  -4   6      269.13      243.98      6.67 o
   2  -4   6     1013.17      922.55     16.17 o
   3  -4   6       70.72       75.53      5.18 o
   4  -4   6        6.56        3.61      3.62 o
   5  -4   6      188.35      187.92     10.86 o
   6  -4   6       26.03       20.70      6.26 o
   7  -4   6      931.48      855.60     22.43 o
   8  -4   6     1366.96     1382.93     31.06 o
   9  -4   6      150.10      150.36     12.72 o
  10  -4   6       39.86       32.49     11.64 o
  11  -4   6        0.66       10.91     14.98 o
 -10  -3   6        8.77        1.77      9.33 o
  -9  -3   6        0.01       -0.31      7.02 o
  -8  -3   6     1087.05     1022.21     26.97 o
  -7  -3   6     1472.79     1457.77     25.96 o
  -6  -3   6      976.04     1077.06     38.93 o
  -5  -3   6      563.82      510.42     24.71 o
  -4  -3   6       95.13      106.88      7.71 o
  -3  -3   6      217.35      204.10      8.72 o
  -2  -3   6      128.58      105.34      6.58 o
  -1  -3   6     7196.58     6921.95     85.56 o
   0  -3   6     1586.18     1583.46     21.02 o
   1  -3   6      496.59      498.78      9.01 o
   2  -3   6     1817.59     1905.96     27.57 o
   3  -3   6     1581.52     1688.15     27.55 o
   4  -3   6      767.09      754.00     19.87 o
   5  -3   6     1809.95     1745.76     36.30 o
   6  -3   6       49.64       50.82     12.41 o
   7  -3   6      244.67      246.24     10.43 o
   8  -3   6      394.20      399.02     16.87 o
   9  -3   6       60.62       71.40     11.29 o
  10  -3   6        0.52        8.72     10.95 o
  11  -3   6       48.82       39.80     17.82 o
 -11  -2   6       17.34        9.55     11.65 o
 -10  -2   6        2.81       -0.05      9.45 o
  -9  -2   6       11.96        2.63      7.57 o
  -8  -2   6      170.16      143.70     10.94 o
  -7  -2   6     1052.59      985.76     25.51 o
  -6  -2   6      734.65      731.07     17.17 o
  -5  -2   6       40.22       60.92      5.58 o
  -4  -2   6      505.46      526.28     17.49 o
  -3  -2   6      476.58      466.09     10.53 o
  -2  -2   6     1293.83     1278.38     18.41 o
  -1  -2   6      216.69      199.38      6.01 o
   0  -2   6     9097.78     8413.86     91.83 o
   1  -2   6       81.81       81.97      4.54 o
   2  -2   6     6336.44     6107.84     76.86 o
   3  -2   6       59.79       47.67      5.72 o
   4  -2   6     2419.23     2329.31     43.64 o
   5  -2   6      790.65      839.29     22.04 o
   6  -2   6       43.63       63.43      7.93 o
   7  -2   6        2.92       -5.42      5.42 o
   8  -2   6      180.59      239.01     16.69 o
   9  -2   6      340.73      297.01     14.45 o
  10  -2   6       90.88      119.28     16.62 o
  11  -2   6       75.14      134.54     28.14 o
 -11  -1   6       23.08       36.70     12.35 o
 -10  -1   6       13.78       13.50     10.23 o
  -9  -1   6        3.08       -7.41      7.41 o
  -8  -1   6      290.94      346.30     14.86 o
  -7  -1   6        7.55        9.78      4.80 o
  -6  -1   6      136.25      161.68      7.40 o
  -5  -1   6      459.29      496.61     12.07 o
  -4  -1   6      568.08      585.72     15.34 o
  -3  -1   6       16.98       32.14      3.96 o
  -2  -1   6     4633.96     4891.86     71.64 o
  -1  -1   6      201.65      179.99      5.28 o
   0  -1   6        0.07       -1.97      2.19 o
   1  -1   6       59.98       87.24      4.53 o
   2  -1   6     2910.36     3005.21     38.48 o
   3  -1   6      470.42      526.23     12.81 o
   4  -1   6     1515.04     1623.33     27.72 o
   5  -1   6     1999.56     1971.47     33.07 o
   6  -1   6      314.37      307.78     12.51 o
   7  -1   6        0.04        4.37      5.61 o
   8  -1   6       10.48       18.37      7.14 o
   9  -1   6        2.88       18.94      9.49 o
  10  -1   6        8.99        5.61     14.75 o
  11  -1   6      160.44      206.52     28.67 o
 -12   0   6        7.77       11.57     12.55 o
 -11   0   6        7.66       15.09     17.12 o
 -10   0   6       14.33       12.19     10.75 o
  -9   0   6      502.40      428.66     27.97 o
  -8   0   6       40.48       44.19      8.23 o
  -7   0   6     1513.81     1552.99     27.22 o
  -6   0   6       34.42       26.35      6.36 o
  -5   0   6       35.71       16.57      6.31 o
  -4   0   6      192.14      197.71      9.23 o
  -3   0   6        7.78        4.49      3.39 o
  -2   0   6      481.52      435.68     13.82 o
  -1   0   6     4049.59     3913.06     58.46 o
   0   0   6     1467.02     1496.27     19.99 o
   1   0   6      711.40      797.62     12.43 o
   2   0   6       74.08       87.62      4.72 o
   3   0   6     1078.20     1032.68     17.91 o
   4   0   6     1328.54     1257.66     24.92 o
   5   0   6       48.71       44.93      5.86 o
   6   0   6      234.69      253.89     11.55 o
   7   0   6      252.07      258.16     14.24 o
   8   0   6       11.18        9.55      9.81 o
   9   0   6       45.90       22.18     15.62 o
  10   0   6       38.77       15.46     17.46 o
 -12   1   6        7.83       18.46     14.36 o
 -11   1   6        0.25      -10.23     10.23 o
 -10   1   6       33.09       16.82     11.22 o
  -9   1   6      160.38      187.85     16.14 o
  -8   1   6      350.35      419.13     14.30 o
  -7   1   6      367.26      339.58     12.47 o
  -6   1   6        1.96       -2.05      4.81 o
  -5   1   6      475.11      473.97     12.05 o
  -4   1   6     3312.49     3238.93     43.54 o
  -3   1   6      619.48      613.86     13.00 o
  -2   1   6      165.84      166.68      6.76 o
  -1   1   6     1931.35     1796.83     26.23 o
   0   1   6        5.93        2.68      3.04 o
   1   1   6      103.48      111.13      4.76 o
   2   1   6      471.83      404.66      8.99 o
   3   1   6       29.40       25.09      6.18 o
   4   1   6     1203.06     1284.31     23.53 o
   5   1   6      314.54      347.53     11.27 o
   6   1   6      388.47      403.20     20.39 o
   7   1   6       18.03        5.15      7.00 o
   8   1   6        0.18        6.84     13.44 o
   9   1   6       29.63       22.62     15.21 o
  10   1   6       23.96       33.59     22.56 o
 -12   2   6       44.12       35.05     16.90 o
 -11   2   6        5.52        0.64     11.53 o
 -10   2   6       61.52       24.41     14.89 o
  -9   2   6      677.34      684.89     24.21 o
  -8   2   6       49.52       50.95      6.93 o
  -7   2   6      540.96      513.61     12.56 o
  -6   2   6       68.88       61.79      5.65 o
  -5   2   6       81.45       84.15      6.83 o
  -4   2   6       25.83       20.30      4.96 o
  -3   2   6       18.59       25.90      5.06 o
  -2   2   6       80.77       84.00      5.78 o
  -1   2   6     1206.31     1051.03     18.12 o
   0   2   6      614.43      605.54     11.22 o
   1   2   6     1557.47     1434.10     22.15 o
   2   2   6       17.98       23.94      3.33 o
   3   2   6       37.55       40.11      5.20 o
   4   2   6      588.90      601.45     13.02 o
   5   2   6      560.66      590.75     15.36 o
   6   2   6       35.33       17.99     10.24 o
   7   2   6      180.99      166.20     35.77 o
   8   2   6       48.18       53.08     16.92 o
   9   2   6        0.34        6.82     15.15 o
 -12   3   6        4.21        2.67     15.35 o
 -11   3   6       36.72       21.25     12.05 o
 -10   3   6       39.89       48.47     12.51 o
  -9   3   6        2.76        9.12      7.48 o
  -8   3   6        7.43        4.75      5.74 o
  -7   3   6      167.29      219.36      9.20 o
  -6   3   6      331.65      343.50     11.65 o
  -5   3   6       53.80       54.43      6.64 o
  -4   3   6      270.29      230.60     10.14 o
  -3   3   6       35.10       40.58      5.41 o
  -2   3   6      782.79      770.22     17.75 o
  -1   3   6     1275.64     1273.21     22.66 o
   0   3   6      184.68      197.13      7.02 o
   1   3   6      724.05      680.11     13.45 o
   2   3   6      149.67      178.98      6.81 o
   3   3   6       27.34       18.93      4.84 o
   4   3   6      590.41      623.60     13.24 o
   5   3   6     1400.10     1332.31     44.67 o
   6   3   6        5.35        6.52      9.95 o
   7   3   6      122.49       98.97     27.61 o
   8   3   6        8.05       24.84     27.57 o
   9   3   6       28.31       -1.70     20.43 o
 -12   4   6        1.31        3.15     16.61 o
 -11   4   6        3.71       12.79     13.96 o
 -10   4   6      109.09      106.61     14.19 o
  -9   4   6        0.50       -4.12      6.63 o
  -8   4   6       86.52      106.92     10.06 o
  -7   4   6       85.17       93.63      8.26 o
  -6   4   6       74.34       73.58      8.63 o
  -5   4   6      650.18      696.33     18.79 o
  -4   4   6      140.73      154.08      9.34 o
  -3   4   6      119.45      140.11      8.05 o
  -2   4   6        0.01       -3.03      4.29 o
  -1   4   6       18.40       10.82      4.23 o
   0   4   6      173.67      186.58     10.21 o
   1   4   6      133.39      130.87      6.88 o
   2   4   6      224.84      220.32      9.20 o
   3   4   6      207.55      203.37      7.30 o
   4   4   6       70.14       73.01      8.40 o
   5   4   6      183.22      207.53     12.85 o
   6   4   6      299.09      283.47     25.51 o
   7   4   6       96.48      106.26     20.14 o
   8   4   6       57.81       38.16     17.13 o
 -12   5   6       26.95       38.45     20.17 o
 -11   5   6       23.35       24.68     11.92 o
 -10   5   6       71.89       75.39     13.05 o
  -9   5   6        0.00       -0.19      7.28 o
  -8   5   6      480.14      484.90     22.92 o
  -7   5   6      171.76      186.29     12.64 o
  -6   5   6        9.89       22.22      8.05 o
  -5   5   6       58.91       51.59      8.22 o
  -4   5   6        2.69        5.74      5.49 o
  -3   5   6      111.14      116.64      8.70 o
  -2   5   6      297.79      252.78     10.19 o
  -1   5   6       10.92        3.77      4.12 o
   0   5   6        8.09       18.86      4.64 o
   1   5   6      175.57      193.42      9.42 o
   2   5   6       10.22       13.72      4.70 o
   3   5   6        0.37        2.66      7.41 o
   4   5   6      141.46      171.43     12.51 o
   5   5   6       66.86       77.78     14.60 o
   6   5   6      153.12      165.62     22.91 o
   7   5   6        0.03        7.86     15.51 o
 -12   6   6        4.80       13.12     12.42 o
 -11   6   6        8.79        9.76     13.25 o
 -10   6   6        0.11        6.17      8.95 o
  -9   6   6       19.06        9.38      8.50 o
  -8   6   6        6.93       16.79      9.07 o
  -7   6   6        3.26       -4.77      7.36 o
  -6   6   6        7.34       14.89      7.71 o
  -5   6   6        0.11        5.19      6.14 o
  -4   6   6        0.24       11.97      6.67 o
  -3   6   6       98.47       79.84      8.48 o
  -2   6   6      135.67      144.18      8.25 o
  -1   6   6      393.28      406.60     11.66 o
   0   6   6       24.23       14.09      4.91 o
   1   6   6       81.94       75.77      7.02 o
   2   6   6       24.63        6.59      7.59 o
   3   6   6       41.10       41.96     11.46 o
   4   6   6       53.70       47.71     12.91 o
   5   6   6        1.85        1.88     11.42 o
   6   6   6        0.02        2.77     14.13 o
   7   6   6       10.94       -0.82     15.53 o
 -11   7   6       23.14       28.85     16.82 o
 -10   7   6        0.89        3.13     10.37 o
  -9   7   6        8.55       -0.07      9.81 o
  -8   7   6       11.31        7.49     10.02 o
  -7   7   6      125.20      156.93     13.67 o
  -6   7   6        4.48        0.68      7.10 o
  -5   7   6      101.40      106.61     10.63 o
  -4   7   6        4.61       14.89      7.26 o
  -3   7   6       65.60       56.44      7.43 o
  -2   7   6       19.66        8.01      5.63 o
  -1   7   6        1.75        0.18      5.38 o
   0   7   6       21.40       21.53      5.86 o
   1   7   6      167.64      165.12     12.72 o
   2   7   6        7.52       -1.07     13.08 o
   3   7   6      268.54      296.23     24.59 o
   4   7   6       63.72       38.17     13.74 o
   5   7   6        0.26       13.96     12.54 o
   6   7   6        0.48      -16.93     16.93 o
 -11   8   6        4.06       -2.26     15.50 o
 -10   8   6       54.00       41.57     15.43 o
  -9   8   6        3.11       -3.67     18.94 o
  -8   8   6        3.89       -7.64     15.52 o
  -7   8   6        0.77       -1.11      8.65 o
  -6   8   6        9.27        3.99      9.75 o
  -5   8   6       94.21      111.32     12.26 o
  -4   8   6       15.24        2.49      9.39 o
  -3   8   6       34.19       43.67     10.05 o
  -2   8   6        1.59        0.90      7.20 o
  -1   8   6       25.29        7.78      7.01 o
   0   8   6        0.09       -4.28      7.14 o
   1   8   6       48.33       39.05     13.10 o
   2   8   6        1.59       -4.58     13.31 o
   3   8   6       24.23       21.84     13.22 o
   4   8   6        0.17      -11.30     11.30 o
 -10   9   6        0.00        9.69     13.34 o
  -9   9   6        0.70        0.33     13.40 o
  -8   9   6        9.55       12.96     11.71 o
  -7   9   6        0.09       10.68     10.96 o
  -6   9   6        0.39       -1.12      9.03 o
  -5   9   6        9.23       -0.60      9.21 o
  -4   9   6        4.55       -8.08      8.08 o
  -3   9   6        8.24        1.74      7.92 o
  -2   9   6        5.74        0.98      8.11 o
  -1   9   6        7.11        4.85      7.09 o
   0   9   6        0.07       12.96     12.28 o
   1   9   6        9.53       -6.72     11.36 o
   2   9   6        2.95        3.32     14.95 o
   3   9   6        0.01       -7.15     11.79 o
  -9  10   6        5.87       20.07     12.77 o
  -8  10   6        2.90       -0.34     11.55 o
  -7  10   6        2.97       11.65     12.03 o
  -6  10   6       12.45       -5.25     10.00 o
  -5  10   6       60.83       53.33     11.87 o
  -4  10   6        3.67        6.43      9.95 o
  -3  10   6       32.71       20.29     15.33 o
  -2  10   6        9.78       15.65      9.80 o
  -1  10   6       22.98       13.59     13.55 o
   0  10   6        4.81       12.21     13.20 o
   1  10   6        8.10        1.26     13.45 o
  -7  11   6        1.65       20.54     17.74 o
  -6  11   6        1.29        5.27     13.85 o
  -5  11   6       27.12        9.62     14.41 o
  -4  11   6        0.69       -9.25      9.25 o
  -3  11   6        8.32        5.17     10.30 o
  -2  11   6        6.93       16.46     14.67 o
  -1  11   6        3.82       15.97     14.64 o
   2 -13   7        7.27       -4.12     11.98 o
   3 -13   7        3.00       -4.91     11.73 o
   4 -13   7       37.12       50.92     17.26 o
   5 -13   7        0.36       18.59     15.89 o
  -1 -12   7       14.43       25.37     11.31 o
   0 -12   7       17.07       22.10     11.33 o
   1 -12   7       43.87       34.32     12.17 o
   2 -12   7       13.62        5.98     10.99 o
   3 -12   7        0.50        5.82     11.03 o
   4 -12   7        9.62       -9.32     11.44 o
   5 -12   7       29.18        5.80     13.41 o
   6 -12   7        1.24       20.36     13.35 o
   7 -12   7       33.64       40.68     12.37 o
   8 -12   7        0.01        4.15     24.80 o
  -3 -11   7       57.48       54.76     10.17 o
  -2 -11   7        0.00        4.20      8.48 o
  -1 -11   7        1.24       -2.73     10.61 o
   0 -11   7       36.85       50.67     11.39 o
   1 -11   7       64.09       64.16     12.12 o
   2 -11   7        0.58        1.45      9.84 o
   3 -11   7       17.72       15.80     10.43 o
   4 -11   7        3.04       -7.53     10.01 o
   5 -11   7       13.44        7.04     17.34 o
   6 -11   7       29.12       29.03     14.90 o
   7 -11   7       11.64       20.61     12.53 o
   8 -11   7        5.49       -7.04     12.95 o
   9 -11   7       20.39       -3.21     15.46 o
  -5 -10   7        0.72       -3.74      7.62 o
  -4 -10   7      142.72      174.13     12.66 o
  -3 -10   7      116.53       94.07      8.66 o
  -2 -10   7       55.57       53.47      7.95 o
  -1 -10   7        5.15        5.47      7.49 o
   0 -10   7       23.64       19.53      7.63 o
   1 -10   7       34.46       23.30     10.37 o
   2 -10   7       15.97       17.91      9.79 o
   3 -10   7       83.50       82.08     12.93 o
   4 -10   7      150.43      123.50     13.14 o
   5 -10   7       35.17       30.32      6.84 o
   6 -10   7       15.10       11.08      9.64 o
   7 -10   7       11.30       -6.46      9.31 o
   8 -10   7        1.22        3.68     10.83 o
   9 -10   7       60.98       39.82     14.74 o
  10 -10   7       60.01       59.75     16.95 o
  -6  -9   7       94.90      109.20     38.82 o
  -5  -9   7       35.71        5.50     23.49 o
  -4  -9   7        4.12        1.29     13.06 o
  -3  -9   7        1.56        8.96      5.13 o
  -2  -9   7       17.61       22.25      6.26 o
  -1  -9   7      190.83      161.34     10.39 o
   0  -9   7      385.77      433.80     16.54 o
   1  -9   7      145.18      162.61     15.70 o
   2  -9   7       29.05       24.76      8.25 o
   3  -9   7        0.77        0.17      7.23 o
   4  -9   7       38.89       36.23      6.31 o
   5  -9   7      187.03      198.68     14.43 o
   6  -9   7       36.04       46.49     10.77 o
   7  -9   7        1.02        8.21     10.56 o
   8  -9   7        2.91        7.57      9.94 o
   9  -9   7       40.92       38.28     17.51 o
  10  -9   7        1.40        6.37     12.90 o
  -7  -8   7       43.16       29.25     27.48 o
  -6  -8   7        3.03       -5.58     23.22 o
  -5  -8   7      464.70      450.82     32.01 o
  -4  -8   7      184.24      175.25     36.61 o
  -3  -8   7        1.14       -4.67      4.80 o
  -2  -8   7       81.17      107.10     10.02 o
  -1  -8   7        0.08        2.64      4.56 o
   0  -8   7      363.53      389.47     12.49 o
   1  -8   7      423.19      449.48     11.86 o
   2  -8   7        1.09       -0.07      4.59 o
   3  -8   7       97.97       86.89      7.60 o
   4  -8   7      130.16      138.04      8.96 o
   5  -8   7      249.02      271.16     15.27 o
   6  -8   7      134.15      152.78     13.27 o
   7  -8   7      145.30      163.26     14.14 o
   8  -8   7       39.17       50.41     11.17 o
   9  -8   7        2.59        8.69     10.84 o
  10  -8   7        1.29       11.23     12.47 o
  11  -8   7       13.63       -8.06     11.90 o
  -6  -7   7        0.88        0.39     20.39 o
  -5  -7   7       13.74       22.09     12.87 o
  -4  -7   7      166.32      163.28     17.17 o
  -3  -7   7       36.13       13.11      7.67 o
  -2  -7   7        9.72       13.15      7.31 o
  -1  -7   7      388.07      366.45     10.52 o
   0  -7   7       17.44        9.79      4.12 o
   1  -7   7       15.42       13.97      4.32 o
   2  -7   7      163.87      175.52      7.71 o
   3  -7   7      867.25      856.11     15.60 o
   4  -7   7      324.65      341.57     16.78 o
   5  -7   7       54.04       68.59      7.24 o
   6  -7   7       56.84       32.15      8.83 o
   7  -7   7        2.35       -6.47      6.84 o
   8  -7   7        2.20       -5.43      8.33 o
   9  -7   7      262.72      252.37     32.02 o
  10  -7   7        8.51       14.45     11.65 o
  11  -7   7        0.45       -5.18     13.05 o
  -9  -6   7        0.01       -2.75     13.47 o
  -8  -6   7      156.38      134.94     10.30 o
  -7  -6   7       48.80       50.43     28.28 o
  -6  -6   7      435.25      465.58     38.87 o
  -5  -6   7       31.38        7.37     13.89 o
  -4  -6   7      151.25      148.24     14.93 o
  -3  -6   7        4.37       -7.49      7.49 o
  -2  -6   7        3.26        4.96      4.28 o
  -1  -6   7      917.98      951.05     17.64 o
   0  -6   7       49.55       33.02      4.19 o
   1  -6   7      154.80      168.78      7.65 o
   2  -6   7      106.52       84.91      7.78 o
   3  -6   7       16.39        3.63      3.78 o
   4  -6   7      667.88      710.15     14.57 o
   5  -6   7        0.18       -0.97      5.24 o
   6  -6   7        1.18       -2.25      6.11 o
   7  -6   7       10.97        8.74      7.83 o
   8  -6   7      122.99      141.24     12.00 o
   9  -6   7       32.82       25.15      9.69 o
  10  -6   7        3.91        1.31     10.05 o
  11  -6   7        6.77        5.90     12.79 o
  -9  -5   7        1.57        1.50      6.59 o
  -8  -5   7       27.35       17.10      5.96 o
  -7  -5   7       39.15       48.70      6.77 o
  -6  -5   7     2281.62     2189.74     70.60 o
  -5  -5   7        1.86       -3.72      7.97 o
  -4  -5   7       15.91       33.86     13.10 o
  -3  -5   7      563.45      505.06     18.29 o
  -2  -5   7      393.21      366.49     12.74 o
  -1  -5   7       42.64       63.77      4.72 o
   0  -5   7      263.79      225.16      7.84 o
   1  -5   7       19.01        6.68      3.65 o
   2  -5   7      108.26       87.81      4.83 o
   3  -5   7     1628.07     1578.19     23.65 o
   4  -5   7      617.06      609.06     13.69 o
   5  -5   7      972.69      952.49     19.73 o
   6  -5   7       50.78       43.49      7.74 o
   7  -5   7       67.46       74.07      9.15 o
   8  -5   7       26.21       29.78      9.86 o
   9  -5   7       49.64       31.00      9.63 o
  10  -5   7       15.22       10.09      9.53 o
  11  -5   7       18.78       18.78     13.74 o
 -10  -4   7        2.70       11.34      9.63 o
  -9  -4   7       57.78       74.87      9.29 o
  -8  -4   7       93.33       78.41      8.17 o
  -7  -4   7        0.03       -3.51      3.85 o
  -6  -4   7      112.33      116.35     12.90 o
  -5  -4   7      161.24      163.58     11.67 o
  -4  -4   7      137.59      145.29      8.25 o
  -3  -4   7      138.22      176.06      8.51 o
  -2  -4   7        3.96       -1.38      4.30 o
  -1  -4   7     1100.20      928.79     16.00 o
   0  -4   7      183.47      178.54      7.39 o
   1  -4   7     1283.88     1285.52     17.88 o
   2  -4   7      199.59      215.02      7.05 o
   3  -4   7     4284.56     4244.10     75.17 o
   4  -4   7      672.89      686.78     14.55 o
   5  -4   7      300.51      366.94     12.27 o
   6  -4   7      452.24      428.62     17.02 o
   7  -4   7      506.81      496.32     17.36 o
   8  -4   7       15.65       19.11      8.50 o
   9  -4   7      125.78      103.85     11.87 o
  10  -4   7       67.58       75.19     13.42 o
  11  -4   7       84.58      136.09     18.13 o
 -10  -3   7        3.84       10.79      9.79 o
  -9  -3   7       62.12       77.23      9.55 o
  -8  -3   7        7.65       10.60      6.95 o
  -7  -3   7      350.67      396.93     14.54 o
  -6  -3   7      174.62      170.91      8.41 o
  -5  -3   7       20.48       22.29      9.10 o
  -4  -3   7        1.48        9.81      4.66 o
  -3  -3   7      399.57      429.29     13.94 o
  -2  -3   7     3913.09     4191.18     57.16 o
  -1  -3   7      656.18      603.96     10.94 o
   0  -3   7       68.83       63.09      3.68 o
   1  -3   7       42.58       46.86      3.80 o
   2  -3   7      349.81      491.89     11.32 o
   3  -3   7      242.88      273.60     11.90 o
   4  -3   7      168.11      190.28     10.57 o
   5  -3   7        3.77       22.99      7.43 o
   6  -3   7     1699.65     1729.81     37.81 o
   7  -3   7      100.96       82.51     14.09 o
   8  -3   7       43.49       52.79      9.03 o
   9  -3   7       31.35       41.83     11.38 o
  10  -3   7       37.71       32.03     14.03 o
  11  -3   7       62.08       72.44     23.04 o
 -11  -2   7        5.41       -3.89     10.61 o
 -10  -2   7       12.03        8.50     10.00 o
  -9  -2   7        1.51       -4.61      7.28 o
  -8  -2   7      437.37      446.67     20.97 o
  -7  -2   7     1374.99     1383.12     29.05 o
  -6  -2   7      383.78      397.59     12.37 o
  -5  -2   7      543.05      485.54     12.79 o
  -4  -2   7      203.97      212.37      8.24 o
  -3  -2   7     2888.77     3365.27     50.52 o
  -2  -2   7      403.80      409.51      9.62 o
  -1  -2   7      545.44      657.60     15.38 o
   0  -2   7        9.50        1.05      2.74 o
   1  -2   7     1038.18     1136.31     18.20 o
   2  -2   7      569.86      642.43     13.30 o
   3  -2   7      314.70      280.26     11.55 o
   4  -2   7       47.38       30.37      8.94 o
   5  -2   7      618.17      647.90     19.62 o
   6  -2   7      635.31      568.94     17.04 o
   7  -2   7       31.60       35.71     10.06 o
   8  -2   7        6.09        8.88      9.86 o
   9  -2   7        0.09       -2.07     11.25 o
  10  -2   7        3.02       -1.21     10.64 o
  11  -2   7       11.08        9.18     13.36 o
 -11  -1   7        0.04        6.13     10.94 o
 -10  -1   7       26.69       54.43     12.05 o
  -9  -1   7       86.80       89.57     12.92 o
  -8  -1   7      114.91       80.39      9.79 o
  -7  -1   7      226.20      253.75     10.89 o
  -6  -1   7       11.65       16.31      5.02 o
  -5  -1   7        8.37        1.36      3.93 o
  -4  -1   7       21.09       26.29      4.24 o
  -3  -1   7       35.79       33.56      3.99 o
  -2  -1   7      321.67      321.11      8.44 o
  -1  -1   7      157.88      120.47      5.12 o
   0  -1   7       41.96       61.35      4.20 o
   1  -1   7       82.40      122.04      6.02 o
   2  -1   7        0.73        5.84      4.88 o
   3  -1   7      158.10      138.63     11.80 o
   4  -1   7        0.54        4.06      4.16 o
   5  -1   7     1037.05      987.76     21.08 o
   6  -1   7      776.92      762.95     20.25 o
   7  -1   7     1073.17     1031.01     30.97 o
   8  -1   7        1.13        0.40      8.39 o
   9  -1   7      110.40      125.74     14.23 o
  10  -1   7       10.80       37.85     17.70 o
 -11   0   7        2.40      -10.66     10.66 o
 -10   0   7       30.49       29.75     11.45 o
  -9   0   7       94.89      118.12     14.19 o
  -8   0   7       14.80       12.07      9.43 o
  -7   0   7     1671.15     1712.19     32.29 o
  -6   0   7      477.42      487.66     15.82 o
  -5   0   7       32.22       24.56      4.32 o
  -4   0   7     3514.12     3608.80     56.29 o
  -3   0   7      143.80      151.69      7.50 o
  -2   0   7     2928.17     2815.42     44.42 o
  -1   0   7     5610.50     5570.59    100.35 o
   0   0   7       25.17       12.43      3.98 o
   1   0   7      718.31      874.12     17.39 o
   2   0   7     1811.39     1994.00     31.30 o
   3   0   7     1095.78     1020.70     18.33 o
   4   0   7        0.54       -3.27      5.22 o
   5   0   7     2261.19     2228.73     63.15 o
   6   0   7      327.19      271.22     11.77 o
   7   0   7       29.66       17.29     16.43 o
   8   0   7       79.40       47.31     10.73 o
   9   0   7      136.28      125.24     22.05 o
  10   0   7       36.47       43.77     18.68 o
 -12   1   7       81.81       92.60     16.60 o
 -11   1   7       12.71       -8.46     11.04 o
 -10   1   7        4.50       16.84     13.82 o
  -9   1   7      986.05      986.07     35.40 o
  -8   1   7        4.16        3.33      5.94 o
  -7   1   7      222.39      238.62     10.16 o
  -6   1   7     1549.64     1469.33     28.87 o
  -5   1   7      106.08      112.46      7.71 o
  -4   1   7     4473.38     4526.67     63.09 o
  -3   1   7       88.66      103.57      5.94 o
  -2   1   7     1482.99     1364.52     23.18 o
  -1   1   7      546.13      572.52     12.29 o
   0   1   7     1879.28     1888.16     29.92 o
   1   1   7       90.84       69.83      4.92 o
   2   1   7     1199.85     1257.11     19.65 o
   3   1   7       56.23       59.54      5.13 o
   4   1   7       86.79       87.58      7.02 o
   5   1   7      203.97      207.27     10.74 o
   6   1   7      172.53      157.71     10.33 o
   7   1   7      911.44      944.16     23.63 o
   8   1   7      177.64      156.20     22.94 o
   9   1   7       11.51        9.38     15.94 o
  10   1   7       26.79       32.44     18.02 o
 -12   2   7        7.82       14.32     12.87 o
 -11   2   7       64.04       72.60     23.61 o
 -10   2   7        0.70       16.81     10.82 o
  -9   2   7      136.34      115.26     15.83 o
  -8   2   7      151.63      143.70     11.17 o
  -7   2   7      140.90      157.65      9.61 o
  -6   2   7        1.07        2.02      3.99 o
  -5   2   7      298.50      309.56     14.00 o
  -4   2   7       68.19       71.94      6.04 o
  -3   2   7       99.73      101.03      6.58 o
  -2   2   7     1125.19     1128.60     20.94 o
  -1   2   7      380.94      343.80     12.71 o
   0   2   7      545.18      519.38     11.89 o
   1   2   7       80.59       50.06      4.74 o
   2   2   7     3393.73     3405.55     44.13 o
   3   2   7     1567.65     1612.99     24.66 o
   4   2   7      104.79      111.43      8.04 o
   5   2   7      215.18      208.17     10.09 o
   6   2   7      163.27      152.70     14.22 o
   7   2   7       33.51       10.51     14.21 o
   8   2   7        1.20       26.78     15.70 o
   9   2   7       12.14       32.32     20.92 o
 -12   3   7        1.97       -6.20     18.44 o
 -11   3   7        4.70       14.59     27.39 o
 -10   3   7        0.01        8.83     10.70 o
  -9   3   7        0.26       -3.16      8.52 o
  -8   3   7      163.75      185.16     11.01 o
  -7   3   7       71.67       62.25      7.02 o
  -6   3   7        9.66       16.68      5.51 o
  -5   3   7      185.28      174.53      9.68 o
  -4   3   7      138.72      189.30      9.61 o
  -3   3   7       51.64       44.45      6.18 o
  -2   3   7        5.90       -1.03      5.22 o
  -1   3   7      507.23      536.60     14.98 o
   0   3   7      794.19      787.47     14.85 o
   1   3   7      345.27      346.04      9.79 o
   2   3   7      368.52      350.99      9.98 o
   3   3   7       59.40       80.50      7.75 o
   4   3   7       60.54       59.60      5.98 o
   5   3   7      305.93      312.00     10.45 o
   6   3   7       22.01        7.40     11.62 o
   7   3   7      202.31      194.10     24.35 o
   8   3   7       63.20       70.18     19.77 o
   9   3   7        4.75      -15.78     15.78 o
 -12   4   7        0.06       -3.57     23.44 o
 -11   4   7        6.16       -4.96     22.58 o
 -10   4   7      230.99      255.02     14.50 o
  -9   4   7        3.82       -2.04      6.82 o
  -8   4   7      117.62      119.69     10.83 o
  -7   4   7      227.00      255.51     14.21 o
  -6   4   7     1421.36     1348.47     40.03 o
  -5   4   7      689.63      678.04     20.51 o
  -4   4   7       14.13       11.76      5.56 o
  -3   4   7       12.09       -0.10      5.35 o
  -2   4   7       49.86       47.12      6.75 o
  -1   4   7     1055.82      965.11     21.61 o
   0   4   7      350.72      377.70     10.56 o
   1   4   7       42.28       57.64      5.64 o
   2   4   7      115.45      110.23      6.14 o
   3   4   7      156.32      168.16      7.74 o
   4   4   7      128.38      109.26      6.51 o
   5   4   7       15.96        0.67     10.94 o
   6   4   7      133.13       93.04     19.21 o
   7   4   7      113.98      108.58     33.24 o
   8   4   7       20.01       10.53     16.46 o
 -12   5   7       50.48       28.63     28.98 o
 -11   5   7       75.61       76.69     12.55 o
 -10   5   7       90.91       95.31     12.55 o
  -9   5   7        1.14       -6.64      7.07 o
  -8   5   7        6.74       -2.11      7.25 o
  -7   5   7        1.83        0.88      6.79 o
  -6   5   7        1.96        5.81      7.09 o
  -5   5   7       78.63       86.13      9.59 o
  -4   5   7      298.19      282.87     12.53 o
  -3   5   7       61.72       53.56      7.41 o
  -2   5   7      438.18      394.34     14.12 o
  -1   5   7       42.61       41.47      5.61 o
   0   5   7        0.73        1.80      4.67 o
   1   5   7        3.62       -0.72      3.96 o
   2   5   7      570.07      615.98     15.63 o
   3   5   7       30.47       19.63      4.82 o
   4   5   7      169.82      174.23     17.81 o
   5   5   7       28.21       20.44     13.01 o
   6   5   7       28.71       23.35     15.50 o
   7   5   7        0.90       21.20     16.78 o
 -11   6   7        0.12       20.96     12.35 o
 -10   6   7       43.86       41.16     11.31 o
  -9   6   7        2.95       -4.26      8.13 o
  -8   6   7       10.70       22.84     10.00 o
  -7   6   7       18.44       12.21      8.14 o
  -6   6   7        4.57       -6.86      6.86 o
  -5   6   7       39.29       31.28      7.78 o
  -4   6   7       54.78       64.87      8.62 o
  -3   6   7       20.70       21.40      7.05 o
  -2   6   7        0.55        1.57      5.44 o
  -1   6   7        5.47        3.20      4.77 o
   0   6   7      158.58      136.70     10.91 o
   1   6   7        8.25        4.23      5.47 o
   2   6   7      264.89      267.59     10.01 o
   3   6   7      316.93      321.78     22.61 o
   4   6   7        0.56       -1.95     10.47 o
   5   6   7      251.70      214.34     20.76 o
   6   6   7        2.44       -5.49     15.10 o
 -11   7   7        4.27       12.14     13.34 o
 -10   7   7       18.15       -5.58      9.23 o
  -9   7   7       11.25       13.09     15.48 o
  -8   7   7        5.32        8.33     10.73 o
  -7   7   7       79.31       80.75     12.92 o
  -6   7   7        4.63       -1.65      7.33 o
  -5   7   7       10.28        0.84      7.32 o
  -4   7   7       13.36       18.14      7.76 o
  -3   7   7       35.01       32.46      7.73 o
  -2   7   7       10.71        7.55      7.12 o
  -1   7   7        0.04        6.33      6.87 o
   0   7   7       16.58        5.87      7.28 o
   1   7   7       25.75       23.08      6.03 o
   2   7   7        0.13       19.81     11.30 o
   3   7   7       19.06       28.94     12.49 o
   4   7   7      156.37      173.75     28.14 o
   5   7   7       54.74       72.35     23.02 o
 -11   8   7        1.28      -10.52     16.21 o
 -10   8   7       17.16       15.80     19.34 o
  -9   8   7       18.36       25.85     14.57 o
  -8   8   7       12.90       -6.99     11.99 o
  -7   8   7       19.56       34.44     11.90 o
  -6   8   7        2.74        2.12      8.57 o
  -5   8   7        0.75       -5.93      8.35 o
  -4   8   7        0.21       12.82      8.71 o
  -3   8   7        1.54        1.51      8.08 o
  -2   8   7       20.49       21.85      8.00 o
  -1   8   7       58.68       60.78      9.06 o
   0   8   7       18.39       -0.70      7.25 o
   1   8   7       24.63       12.72     42.32 o
   2   8   7        5.72       16.10     12.86 o
   3   8   7        3.46       -8.67     11.25 o
   4   8   7       51.25       69.78     16.78 o
 -10   9   7        3.15      -11.78     13.55 o
  -9   9   7        0.00      -12.14     12.14 o
  -8   9   7        0.13       -3.35     10.71 o
  -7   9   7        0.48       10.85     15.35 o
  -6   9   7        2.40       -4.40      9.26 o
  -5   9   7       39.85       31.24     10.72 o
  -4   9   7        1.96       12.43      9.66 o
  -3   9   7       39.71       36.34      9.11 o
  -2   9   7       13.04       16.29      9.32 o
  -1   9   7        3.75       -0.74      7.95 o
   0   9   7        0.60        6.63     12.84 o
   1   9   7       12.39        0.91     16.16 o
   2   9   7       50.47       45.66     16.13 o
  -8  10   7        0.65       -5.05     11.55 o
  -7  10   7        0.27       -6.07     10.85 o
  -6  10   7        1.86        8.97     11.52 o
  -5  10   7        3.24       10.10     10.38 o
  -4  10   7        0.00       -9.70      9.70 o
  -3  10   7        0.00       -9.32      9.32 o
  -2  10   7        2.81       13.07      8.99 o
  -1  10   7       21.45       28.53     21.75 o
   0  10   7       21.85       15.08     14.22 o
   1  10   7       22.78       43.05     19.72 o
  -6  11   7        6.70      -12.12     12.12 o
  -5  11   7        1.27       -1.17     10.67 o
  -4  11   7        0.15       -6.19      9.87 o
  -3  11   7        8.59        3.91     10.91 o
  -2  11   7        2.66       10.72     15.77 o
   2 -13   8       37.61       43.13     14.21 o
   3 -13   8        7.33       26.19     15.57 o
   4 -13   8       37.07       36.27     16.78 o
   5 -13   8        7.10      -12.76     13.78 o
  -1 -12   8        0.76       12.92     10.67 o
   0 -12   8        0.31       12.90     10.24 o
   1 -12   8       31.62       30.26     18.85 o
   2 -12   8        2.01        0.08     11.18 o
   3 -12   8        0.03        0.34     11.22 o
   4 -12   8        0.87        3.88     11.62 o
   5 -12   8        0.04       -5.27     12.19 o
   6 -12   8       25.90       19.75     13.54 o
   7 -12   8        0.00       -2.44      9.69 o
  -3 -11   8       23.30       33.26     13.11 o
  -2 -11   8       18.05       12.84      8.97 o
  -1 -11   8        9.68       -2.32      9.92 o
   0 -11   8       20.46        7.95      9.83 o
   1 -11   8       32.48       49.68     11.69 o
   2 -11   8        1.12        6.79     10.36 o
   3 -11   8        1.89        0.84     10.35 o
   4 -11   8       58.44       32.29     12.02 o
   5 -11   8       20.15        9.99     11.15 o
   6 -11   8        0.44       -7.85      7.85 o
   7 -11   8       20.38       15.44     12.43 o
   8 -11   8        8.00      -11.74     11.74 o
   9 -11   8        3.71      -17.67     22.55 o
  -5 -10   8        1.37      -10.99     26.50 o
  -4 -10   8       79.13       85.45      9.57 o
  -3 -10   8       31.58       16.32      6.58 o
  -2 -10   8       14.72       -5.26      6.54 o
  -1 -10   8       24.00       24.42      7.78 o
   0 -10   8       21.67       26.81      8.54 o
   1 -10   8        1.06       -9.92      9.92 o
   2 -10   8      101.48      114.10     13.74 o
   3 -10   8       33.24       37.86     10.91 o
   4 -10   8        1.43        3.50      9.95 o
   5 -10   8        1.40        7.40      6.47 o
   6 -10   8        7.57       14.52     11.32 o
   7 -10   8        0.02       -6.30     10.67 o
   8 -10   8        0.01       -2.04     10.21 o
   9 -10   8       43.36       48.85     21.88 o
  10 -10   8        2.29        2.28     13.67 o
  -6  -9   8       68.34       39.27     32.71 o
  -5  -9   8        0.33       24.20     26.77 o
  -4  -9   8      127.01      143.54     23.02 o
  -3  -9   8        9.54        5.72      5.64 o
  -2  -9   8       63.98       72.24      7.09 o
  -1  -9   8        0.06        7.69      5.85 o
   0  -9   8        3.71        6.93      6.39 o
   1  -9   8       30.06       33.00      9.18 o
   2  -9   8       68.56       57.37      9.79 o
   3  -9   8        0.01        1.55      6.75 o
   4  -9   8       25.11       28.69      8.05 o
   5  -9   8       22.06       40.37      9.82 o
   6  -9   8       11.33       -0.86      8.70 o
   7  -9   8       86.94       81.95     14.34 o
   8  -9   8       21.82       10.75     10.43 o
   9  -9   8        4.34       12.45     12.38 o
  10  -9   8       81.35       67.72     15.81 o
  -7  -8   8       31.35        7.18     27.92 o
  -6  -8   8       17.81       19.32     27.83 o
  -5  -8   8       52.02       55.51     14.48 o
  -4  -8   8      128.05      124.68     17.22 o
  -3  -8   8       39.45       56.78      7.77 o
  -2  -8   8       24.93       24.07      4.54 o
  -1  -8   8        0.00       -4.40      4.40 o
   0  -8   8       18.51       20.01      5.68 o
   1  -8   8        0.94       -0.40      4.79 o
   2  -8   8        4.75        0.09      4.81 o
   3  -8   8      398.88      437.97     18.77 o
   4  -8   8       38.67       42.50      7.05 o
   5  -8   8       18.57       11.74      8.15 o
   6  -8   8       83.67      116.38     12.66 o
   7  -8   8        8.55        5.80      9.07 o
   8  -8   8       22.55       46.01     15.17 o
   9  -8   8        7.58        2.93     11.69 o
  10  -8   8       12.31       -0.94     16.98 o
  -7  -7   8        8.88        4.17     23.49 o
  -6  -7   8       36.64       25.06     20.03 o
  -5  -7   8       74.49       73.30     13.94 o
  -4  -7   8       17.56       10.61     11.02 o
  -3  -7   8        0.11        3.64      4.34 o
  -2  -7   8      241.18      227.66     12.93 o
  -1  -7   8        2.54       -1.35      4.06 o
   0  -7   8       68.90       58.93      5.76 o
   1  -7   8       56.30       59.49      5.42 o
   2  -7   8        0.89       -4.04      4.04 o
   3  -7   8       12.08       13.45      4.37 o
   4  -7   8        0.47       -2.69      4.51 o
   5  -7   8      153.30      135.03      9.50 o
   6  -7   8       39.16       61.37     13.75 o
   7  -7   8        1.51        3.93      8.24 o
   8  -7   8      206.96      244.69     16.54 o
   9  -7   8        9.78       -8.03     13.51 o
  10  -7   8       87.92       64.36     13.90 o
  11  -7   8        0.08       -6.46     13.88 o
  -8  -6   8       27.75       15.78     27.48 o
  -7  -6   8       36.89       24.73     24.55 o
  -6  -6   8       72.55       68.67     14.12 o
  -5  -6   8        5.47        3.59      9.43 o
  -4  -6   8        2.86        4.63      9.32 o
  -3  -6   8        6.18       10.54      4.56 o
  -2  -6   8       14.16       26.80      6.16 o
  -1  -6   8      241.66      285.26      9.59 o
   0  -6   8       18.05        6.73      3.73 o
   1  -6   8       34.59       52.21      5.62 o
   2  -6   8       61.77       81.39      6.18 o
   3  -6   8      439.49      454.27     10.71 o
   4  -6   8        3.30       -4.33      4.33 o
   5  -6   8      116.99      120.70      7.37 o
   6  -6   8      861.88      819.37     22.80 o
   7  -6   8       13.04       21.81      7.93 o
   8  -6   8        4.34       -2.11      7.69 o
   9  -6   8       67.82       52.65     12.82 o
  10  -6   8        3.37       -7.91     10.01 o
  11  -6   8        0.59        5.72     13.32 o
  -9  -5   8        1.50       -1.64      6.51 o
  -8  -5   8        0.14       -5.14      5.14 o
  -7  -5   8       79.48       80.85     22.82 o
  -6  -5   8       99.40       67.46     33.50 o
  -5  -5   8      335.03      329.59     28.64 o
  -4  -5   8      342.81      404.46     29.23 o
  -3  -5   8      428.31      466.37     15.66 o
  -2  -5   8       19.49       42.40      8.14 o
  -1  -5   8      753.24      838.37     14.02 o
   0  -5   8      363.70      397.03      9.65 o
   1  -5   8     1720.56     1681.06     28.16 o
   2  -5   8        2.60        4.51      3.46 o
   3  -5   8      201.60      191.53      7.52 o
   4  -5   8        0.01       -3.99      3.99 o
   5  -5   8      336.24      313.13     12.46 o
   6  -5   8      431.16      498.73     18.89 o
   7  -5   8       17.85       20.03      8.89 o
   8  -5   8       25.65       10.81      8.61 o
   9  -5   8       61.47       43.15     10.67 o
  10  -5   8       25.96       21.26     14.84 o
  11  -5   8       33.51       -4.47     25.93 o
 -10  -4   8       77.64       72.14     12.34 o
  -9  -4   8       66.74       56.89     13.28 o
  -8  -4   8       12.23       20.91      6.88 o
  -7  -4   8        0.39        2.62      5.11 o
  -6  -4   8      503.66      460.62     16.91 o
  -5  -4   8      174.33      152.33      9.24 o
  -4  -4   8      596.37      521.06     15.89 o
  -3  -4   8      284.11      276.09     11.51 o
  -2  -4   8        0.90        1.11      3.25 o
  -1  -4   8       52.58       68.41      4.30 o
   0  -4   8      270.40      314.34      9.21 o
   1  -4   8      120.96      145.15      5.29 o
   2  -4   8        9.20       15.37      4.13 o
   3  -4   8     3363.39     3169.48     50.02 o
   4  -4   8      150.71      124.51      7.50 o
   5  -4   8      293.81      265.24     13.43 o
   6  -4   8      490.13      383.92     16.66 o
   7  -4   8      492.20      446.11     18.87 o
   8  -4   8       90.66       77.63     11.05 o
   9  -4   8      284.83      256.81     16.08 o
  10  -4   8       28.03       22.15     11.93 o
  11  -4   8        8.56        7.79     12.73 o
 -10  -3   8        8.59       12.28     10.23 o
  -9  -3   8        2.70        6.52      7.63 o
  -8  -3   8        1.82       -2.06      6.56 o
  -7  -3   8      578.48      552.22     15.59 o
  -6  -3   8      165.70      191.74     11.16 o
  -5  -3   8       29.63       50.79      5.13 o
  -4  -3   8       73.51       98.86      7.17 o
  -3  -3   8      748.83      869.91     19.17 o
  -2  -3   8       18.42       48.21      4.11 o
  -1  -3   8       96.53       95.56      4.98 o
   0  -3   8      225.71      200.07      8.38 o
   1  -3   8     2548.74     2665.37     44.48 o
   2  -3   8     5384.32     5732.58     73.51 o
   3  -3   8       14.86       28.57      5.40 o
   4  -3   8      817.20      847.54     22.49 o
   5  -3   8     1263.56     1276.69     39.19 o
   6  -3   8       50.96       43.73      8.87 o
   7  -3   8       43.02       51.66     10.82 o
   8  -3   8        0.18       -7.41      7.41 o
   9  -3   8       33.07       46.06     10.30 o
  10  -3   8        1.11      -19.05     19.05 o
  11  -3   8        5.38       12.07     17.34 o
 -11  -2   8       20.48        9.62     11.86 o
 -10  -2   8       13.02       22.67     11.96 o
  -9  -2   8       46.51       53.91     11.85 o
  -8  -2   8      763.90      715.05     24.95 o
  -7  -2   8      540.39      536.10     16.15 o
  -6  -2   8      128.33      101.56      7.77 o
  -5  -2   8      352.41      369.29     10.61 o
  -4  -2   8     1631.38     1662.02     28.09 o
  -3  -2   8      221.92      196.65      7.40 o
  -2  -2   8      550.49      520.67     18.22 o
  -1  -2   8       48.19       54.07      4.19 o
   0  -2   8      335.64      340.77      8.91 o
   1  -2   8      661.14      749.11     14.03 o
   2  -2   8     2006.43     1896.72     28.17 o
   3  -2   8     1449.02     1524.30     32.07 o
   4  -2   8        4.83        3.41      5.76 o
   5  -2   8       33.21       26.12      7.40 o
   6  -2   8        0.51        3.00      6.63 o
   7  -2   8      579.55      562.41     22.96 o
   8  -2   8      281.24      340.09     19.43 o
   9  -2   8       62.12       78.62     13.23 o
  10  -2   8        1.01        5.52     10.92 o
 -11  -1   8       52.52       54.30     18.33 o
 -10  -1   8       23.39       23.82     11.42 o
  -9  -1   8      319.17      333.49     25.85 o
  -8  -1   8      407.20      387.24     16.97 o
  -7  -1   8       13.28        3.90      5.42 o
  -6  -1   8       13.57       10.74      4.78 o
  -5  -1   8        0.03        5.37      4.27 o
  -4  -1   8      313.32      325.57     10.40 o
  -3  -1   8     1989.72     1743.59     34.27 o
  -2  -1   8     1881.84     1890.29     29.54 o
  -1  -1   8     6329.72     6343.89     79.67 o
   0  -1   8      246.57      299.52      8.06 o
   1  -1   8     1819.44     1870.85     28.29 o
   2  -1   8     2894.87     2935.40     48.01 o
   3  -1   8     1842.34     1824.60     32.53 o
   4  -1   8      324.02      348.36     14.65 o
   5  -1   8     1866.87     1849.74     39.77 o
   6  -1   8        6.54        7.69      6.08 o
   7  -1   8      500.70      616.76     23.93 o
   8  -1   8        6.09       -3.10      8.53 o
   9  -1   8       29.97       21.12     11.45 o
  10  -1   8       53.56       49.43     17.22 o
 -11   0   8       13.03       10.58     11.94 o
 -10   0   8        5.34       15.72     13.85 o
  -9   0   8       98.78       87.11     13.24 o
  -8   0   8       99.42       98.09      9.57 o
  -7   0   8       84.39      107.76      8.60 o
  -6   0   8      199.52      214.37     11.02 o
  -5   0   8       39.39       25.31      6.80 o
  -4   0   8      610.91      731.90     20.43 o
  -3   0   8       46.36       27.06      5.64 o
  -2   0   8      123.79       93.40      6.57 o
  -1   0   8      180.97      189.88      7.35 o
   0   0   8     5437.42     5691.63     76.64 o
   1   0   8      292.88      302.96     12.57 o
   2   0   8       43.34       28.73      6.50 o
   3   0   8     1488.16     1406.65     27.03 o
   4   0   8      100.40      109.65      7.36 o
   5   0   8      105.52      109.19      9.01 o
   6   0   8        6.32       -5.50      7.76 o
   7   0   8       18.94       18.86      9.81 o
   8   0   8      167.48      205.60     17.08 o
   9   0   8       80.92       72.60     11.40 o
  10   0   8        0.06       13.54     17.40 o
 -12   1   8        3.54        2.19     12.14 o
 -11   1   8       20.59      -18.17     18.17 o
 -10   1   8        3.20       -2.97     10.77 o
  -9   1   8       72.42       72.64     13.71 o
  -8   1   8       63.65       77.44      9.48 o
  -7   1   8        3.14        6.17      5.98 o
  -6   1   8       88.42       99.90      8.08 o
  -5   1   8       16.93       29.97      5.71 o
  -4   1   8       88.06      117.05      6.58 o
  -3   1   8     1083.93     1083.90     20.25 o
  -2   1   8      316.56      340.71     10.40 o
  -1   1   8        0.60       -4.31      4.31 o
   0   1   8      860.00      872.46     16.89 o
   1   1   8      455.51      489.42     14.33 o
   2   1   8       77.97       75.20      7.21 o
   3   1   8      527.20      508.02     12.73 o
   4   1   8      191.65      201.77     10.71 o
   5   1   8        6.33        8.10      7.08 o
   6   1   8      179.32      118.02     12.27 o
   7   1   8      317.41      258.00     15.55 o
   8   1   8       72.53       96.89     20.84 o
   9   1   8      136.28      144.85     25.35 o
 -12   2   8        7.89       25.75     13.38 o
 -11   2   8        4.84        8.14     25.84 o
 -10   2   8      128.45      167.60     17.68 o
  -9   2   8       43.10       13.91     11.08 o
  -8   2   8       56.98       52.97      8.98 o
  -7   2   8        1.67       -5.34      5.34 o
  -6   2   8       49.98       42.13      7.11 o
  -5   2   8       54.43       48.94      5.90 o
  -4   2   8      649.58      625.32     15.22 o
  -3   2   8      687.28      781.96     16.98 o
  -2   2   8        0.62        0.62      4.17 o
  -1   2   8     1727.57     1577.99     29.55 o
   0   2   8      408.03      366.29     10.77 o
   1   2   8     1310.21     1292.70     23.60 o
   2   2   8      418.87      463.02     11.44 o
   3   2   8       13.26       15.76      5.04 o
   4   2   8      655.46      589.54     15.00 o
   5   2   8     1366.23     1485.66     32.83 o
   6   2   8        0.41       -4.65      7.99 o
   7   2   8       93.92       60.51     28.36 o
   8   2   8        0.06       17.06     16.17 o
   9   2   8        5.61       12.33     16.72 o
 -12   3   8       23.15       37.05     25.44 o
 -11   3   8        5.22        2.87     19.90 o
 -10   3   8      258.09      237.87     20.37 o
  -9   3   8       27.31       50.84     12.59 o
  -8   3   8        1.39        3.15      6.33 o
  -7   3   8       22.90       23.64      6.47 o
  -6   3   8      353.06      395.48     15.58 o
  -5   3   8        6.87        1.50      6.27 o
  -4   3   8     1168.21     1110.58     28.14 o
  -3   3   8      738.72      742.78     18.55 o
  -2   3   8      535.93      564.13     15.97 o
  -1   3   8      862.36      903.10     21.01 o
   0   3   8      237.31      242.34      9.67 o
   1   3   8        3.37       -1.99      4.07 o
   2   3   8       23.29       20.35      4.73 o
   3   3   8      132.79      121.28      7.37 o
   4   3   8      180.10      184.19     10.35 o
   5   3   8       63.14       56.75      7.38 o
   6   3   8      129.24      127.76     21.06 o
   7   3   8      157.45      193.54     25.01 o
   8   3   8       44.15       33.57     18.24 o
 -12   4   8       13.43       47.51     28.10 o
 -11   4   8       80.22       62.31     15.07 o
 -10   4   8      132.56      154.57     18.66 o
  -9   4   8       43.11       48.74      8.92 o
  -8   4   8      212.82      204.04     14.24 o
  -7   4   8       32.13       23.49      8.93 o
  -6   4   8       66.14       80.61     10.53 o
  -5   4   8       63.92       62.69      8.62 o
  -4   4   8      584.26      626.09     20.28 o
  -3   4   8      585.03      557.65     20.12 o
  -2   4   8        5.72        5.33      6.49 o
  -1   4   8       97.50      103.94     10.44 o
   0   4   8        0.17       -3.13      4.65 o
   1   4   8        8.57       14.63      4.79 o
   2   4   8      589.66      597.79     14.14 o
   3   4   8        1.23       -2.31      5.42 o
   4   4   8       12.41       16.94      5.55 o
   5   4   8      153.13      145.38     17.65 o
   6   4   8        8.00      -12.20     12.20 o
   7   4   8       33.65       34.72     17.32 o
 -11   5   8        0.47        4.75      8.59 o
 -10   5   8       17.88       32.14     10.12 o
  -9   5   8        2.49        1.67      7.95 o
  -8   5   8        0.38        2.91      9.29 o
  -7   5   8       14.96       10.12      8.60 o
  -6   5   8       61.10       90.08     10.74 o
  -5   5   8       30.27       47.19     10.08 o
  -4   5   8       28.54       36.41      7.31 o
  -3   5   8      195.78      200.25     11.32 o
  -2   5   8      256.59      254.23     12.02 o
  -1   5   8      188.67      172.43     13.13 o
   0   5   8      492.42      537.59     14.59 o
   1   5   8      139.04      151.62     11.01 o
   2   5   8      909.89      928.60     20.72 o
   3   5   8      102.84       97.69      7.59 o
   4   5   8      379.21      410.94     21.13 o
   5   5   8        8.67        9.61     36.61 o
   6   5   8       29.13       41.76     18.20 o
   7   5   8        0.03       -7.95     15.57 o
 -11   6   8       18.86       23.88     12.62 o
 -10   6   8       28.62       51.04     12.42 o
  -9   6   8        6.09        6.48      8.78 o
  -8   6   8       77.97       67.24     11.98 o
  -7   6   8        3.45       -0.70      8.75 o
  -6   6   8       32.20       29.54      8.13 o
  -5   6   8       29.87       19.84      7.49 o
  -4   6   8      292.25      339.20     14.79 o
  -3   6   8      390.36      434.29     16.40 o
  -2   6   8        0.00       -6.17      6.17 o
  -1   6   8      192.24      201.91     12.87 o
   0   6   8       37.36       50.03     10.23 o
   1   6   8       14.58        8.13      7.20 o
   2   6   8        0.29       -4.23      6.52 o
   3   6   8      176.64      170.85     15.70 o
   4   6   8      191.71      160.51     30.00 o
   5   6   8      187.68      192.81     20.62 o
   6   6   8        8.96       11.84     16.97 o
 -11   7   8       59.63       74.40     16.36 o
 -10   7   8       21.66        7.83     11.49 o
  -9   7   8       20.92       30.74     12.02 o
  -8   7   8      144.10      108.55     18.02 o
  -7   7   8       11.01       11.39      9.11 o
  -6   7   8        0.28        0.92      7.28 o
  -5   7   8       12.02       18.71      8.17 o
  -4   7   8       65.07       56.86      9.06 o
  -3   7   8       22.20       35.88      9.17 o
  -2   7   8       47.49       27.91      9.20 o
  -1   7   8       53.48       58.12      8.99 o
   0   7   8        8.25       13.08      7.66 o
   1   7   8        7.53        0.04      7.57 o
   2   7   8        9.13       -3.57     10.76 o
   3   7   8       21.71       10.70     12.89 o
   4   7   8       51.94       54.56     23.33 o
   5   7   8       54.62       23.56     19.22 o
 -10   8   8        1.04        3.66     17.11 o
  -9   8   8        9.22      -10.12     12.09 o
  -8   8   8        0.39        9.72     11.36 o
  -7   8   8       27.16       20.52     11.23 o
  -6   8   8        0.02       -8.00      8.00 o
  -5   8   8        0.54       -6.69      8.58 o
  -4   8   8       64.89       70.88     11.43 o
  -3   8   8        0.16        7.67      7.86 o
  -2   8   8        0.86       -3.68      7.25 o
  -1   8   8        4.45        6.59      7.78 o
   0   8   8       15.48       17.31      9.36 o
   1   8   8       72.94       91.30     35.56 o
   2   8   8      151.82      181.18     22.42 o
   3   8   8       26.04       10.23     14.23 o
  -9   9   8        1.27       -2.62     11.56 o
  -8   9   8        5.87        6.95     10.89 o
  -7   9   8        0.29        4.75     11.46 o
  -6   9   8        1.28        2.99     10.81 o
  -5   9   8        3.64       14.63     10.13 o
  -4   9   8        7.05       -4.98      9.54 o
  -3   9   8        7.62        6.65      8.86 o
  -2   9   8       59.29       84.95     13.43 o
  -1   9   8        6.36        8.72      8.92 o
   0   9   8        6.58       18.38     19.28 o
   1   9   8       96.40      112.56     24.17 o
   2   9   8       34.90       24.62     23.36 o
  -8  10   8        6.91        5.78     12.66 o
  -7  10   8        1.28       19.31     13.15 o
  -6  10   8        0.62       18.74     15.84 o
  -5  10   8        1.17        1.85     11.83 o
  -4  10   8        1.97       -9.95      9.95 o
  -3  10   8        0.89        0.11     10.07 o
  -2  10   8        5.05       -8.21     10.89 o
  -1  10   8        0.36       -9.12     14.08 o
   0  10   8       10.90        4.34     17.00 o
   3 -13   9       14.76       -3.15     14.91 o
   4 -13   9        0.02      -13.79     13.79 o
  -1 -12   9        0.08       -5.95     12.19 o
   0 -12   9        9.03       12.39     10.39 o
   1 -12   9        0.04       19.93     11.56 o
   2 -12   9        3.56       -8.51     13.88 o
   3 -12   9        2.23       -1.47     11.63 o
   4 -12   9       25.53        3.51     12.90 o
   5 -12   9        1.41       14.57     12.66 o
   6 -12   9        3.13       -1.74     12.67 o
   7 -12   9       36.19       26.37     11.00 o
  -3 -11   9        6.35       12.58      7.85 o
  -2 -11   9        0.29       -5.36      8.75 o
  -1 -11   9       46.49       30.46     10.00 o
   0 -11   9       21.23       23.42     10.62 o
   1 -11   9        4.00       -1.25      9.71 o
   2 -11   9       97.05      108.52     19.54 o
   3 -11   9       74.79       71.61     13.86 o
   4 -11   9        5.27      -10.48     10.48 o
   5 -11   9        2.80      -10.46     10.65 o
   6 -11   9       26.54       27.00     13.19 o
   7 -11   9       10.75       32.37     18.98 o
   8 -11   9        1.74       -6.99     12.29 o
  -4 -10   9       11.59        2.57     23.84 o
  -3 -10   9        2.24       -0.14      5.93 o
  -2 -10   9      288.05      329.34     14.13 o
  -1 -10   9        4.12        2.90      7.22 o
   0 -10   9       64.07       70.81     11.13 o
   1 -10   9       26.86       11.96      9.33 o
   2 -10   9       61.72       60.76     11.84 o
   3 -10   9       27.35       16.71     10.25 o
   4 -10   9       39.31       25.27     15.65 o
   5 -10   9       38.09       44.96      8.03 o
   6 -10   9        0.03       15.77     12.04 o
   7 -10   9       16.74        3.77     11.46 o
   8 -10   9       26.00       22.25     13.24 o
   9 -10   9        8.12       23.89     19.04 o
  -6  -9   9        0.13      -22.43     22.43 o
  -5  -9   9        8.76       25.70     27.65 o
  -4  -9   9      132.90       90.56     16.91 o
  -3  -9   9       14.46       24.00      6.14 o
  -2  -9   9        1.78       -5.24      5.24 o
  -1  -9   9        3.99        4.83      6.94 o
   0  -9   9      112.85      136.41     10.03 o
   1  -9   9        0.02       -6.28      6.28 o
   2  -9   9       26.86       22.05      9.31 o
   3  -9   9       78.93       87.82     13.52 o
   4  -9   9       77.24       68.16      9.72 o
   5  -9   9       19.70       23.29      9.53 o
   6  -9   9       42.05       55.17     13.58 o
   7  -9   9       19.53       14.70     10.43 o
   8  -9   9       65.69       71.42     15.26 o
   9  -9   9       77.28       77.63     19.38 o
  10  -9   9        2.59        9.18     13.65 o
  -6  -8   9       10.08      -15.99     16.13 o
  -5  -8   9       49.67       34.97     13.74 o
  -4  -8   9       22.79       -2.11     11.01 o
  -3  -8   9      157.68      187.80     11.26 o
  -2  -8   9      219.32      191.79      9.63 o
  -1  -8   9       20.65       26.98      6.05 o
   0  -8   9       93.43      117.85      9.30 o
   1  -8   9      125.54      114.14      7.80 o
   2  -8   9       33.69       27.74      5.96 o
   3  -8   9      155.55      149.22     10.92 o
   4  -8   9        9.11        6.25      5.43 o
   5  -8   9       22.77        1.48      7.98 o
   6  -8   9       24.24       12.76      9.24 o
   7  -8   9      107.27      129.97     16.97 o
   8  -8   9       53.43       61.71     12.21 o
   9  -8   9        1.67       -2.64     10.74 o
  10  -8   9      145.64      176.81     19.85 o
  -8  -7   9       15.38      -19.68     21.36 o
  -7  -7   9       14.70       21.45     26.24 o
  -6  -7   9       89.53       36.96     18.78 o
  -5  -7   9       66.99       61.04     13.80 o
  -4  -7   9      243.56      233.76     19.77 o
  -3  -7   9       69.52       74.17      8.43 o
  -2  -7   9      134.16      143.09      6.65 o
  -1  -7   9      263.35      262.90     10.04 o
   0  -7   9     1417.98     1404.92     25.27 o
   1  -7   9      176.34      210.87      8.62 o
   2  -7   9        6.83        0.81      4.61 o
   3  -7   9       64.50       74.12      5.80 o
   4  -7   9      181.87      162.88      8.12 o
   5  -7   9      211.88      227.30     20.86 o
   6  -7   9       19.92       31.32      9.05 o
   7  -7   9      262.77      309.89     17.66 o
   8  -7   9        0.06       -3.70      9.33 o
   9  -7   9        5.15       15.07     11.48 o
  10  -7   9       52.96       77.52     15.36 o
  -8  -6   9        7.61       -8.95     25.17 o
  -7  -6   9        3.40      -19.15     19.32 o
  -6  -6   9      537.76      529.96     27.50 o
  -5  -6   9       35.29       44.54     16.91 o
  -4  -6   9        7.81        5.17     21.72 o
  -3  -6   9        0.56        9.39      8.07 o
  -2  -6   9      881.00      833.91     17.20 o
  -1  -6   9       29.83       46.67      5.05 o
   0  -6   9        0.68        0.28      3.78 o
   1  -6   9      684.10      729.55     16.49 o
   2  -6   9        3.64       15.27      4.79 o
   3  -6   9      375.68      408.21     10.47 o
   4  -6   9       79.48       84.03      6.73 o
   5  -6   9       24.88       27.72      7.00 o
   6  -6   9       64.79       61.96      8.89 o
   7  -6   9      266.39      300.89     17.70 o
   8  -6   9      310.56      309.04     20.03 o
   9  -6   9       46.07       50.04     16.94 o
  10  -6   9        1.69       -8.22     10.75 o
  11  -6   9        3.21       -2.64     16.32 o
  -9  -5   9        2.62       -1.18      6.71 o
  -8  -5   9        4.85       -3.74      6.05 o
  -7  -5   9        9.05       14.18      8.33 o
  -6  -5   9        1.91      -10.55     17.73 o
  -5  -5   9      110.87      118.51      7.58 o
  -4  -5   9      698.67      676.24     27.07 o
  -3  -5   9        8.28       11.75      7.53 o
  -2  -5   9       39.89       35.16      5.33 o
  -1  -5   9      171.53      171.54      7.25 o
   0  -5   9      200.18      222.61      7.72 o
   1  -5   9      485.04      515.27     13.32 o
   2  -5   9       61.80       71.18      4.98 o
   3  -5   9        6.17        8.73      4.19 o
   4  -5   9      358.00      335.65     13.35 o
   5  -5   9       26.89       12.05      5.68 o
   6  -5   9      103.70       71.15      7.58 o
   7  -5   9       17.10        5.01      7.29 o
   8  -5   9      372.13      382.31     19.77 o
   9  -5   9      178.19      206.64     15.58 o
  10  -5   9      117.41      100.53     17.58 o
  11  -5   9       43.88       44.82     18.74 o
 -10  -4   9        2.95       -1.52      9.37 o
  -9  -4   9      192.50      204.60     12.97 o
  -8  -4   9       35.43       21.99      7.36 o
  -7  -4   9       28.27       16.70      5.80 o
  -6  -4   9       26.47       43.87      7.65 o
  -5  -4   9      210.16      213.84     11.60 o
  -4  -4   9       40.82       46.91      9.68 o
  -3  -4   9      214.68      220.59      8.45 o
  -2  -4   9      684.14      702.57     13.90 o
  -1  -4   9       86.56       79.55      5.01 o
   0  -4   9      147.82      150.00      6.54 o
   1  -4   9      157.02      160.97      5.83 o
   2  -4   9      602.08      663.90     17.71 o
   3  -4   9      355.51      395.43     12.28 o
   4  -4   9      219.84      239.08     10.05 o
   5  -4   9       72.79      120.20     14.43 o
   6  -4   9      841.00      878.18     25.95 o
   7  -4   9        1.95        2.07      8.12 o
   8  -4   9       37.85       48.27     10.38 o
   9  -4   9       37.33       38.67     10.45 o
  10  -4   9       58.04       73.14     19.73 o
 -10  -3   9        0.43       12.00     10.38 o
  -9  -3   9       48.43       58.30     11.13 o
  -8  -3   9       63.89       65.75      8.57 o
  -7  -3   9      403.85      375.96     15.03 o
  -6  -3   9        1.78       -1.35      5.55 o
  -5  -3   9       57.24       75.18      6.01 o
  -4  -3   9      171.37      141.10      7.26 o
  -3  -3   9      632.93      569.26     12.25 o
  -2  -3   9       73.41       73.74      5.15 o
  -1  -3   9      264.69      249.73      8.39 o
   0  -3   9      100.20      122.81      5.63 o
   1  -3   9      406.49      463.00     10.49 o
   2  -3   9      250.59      232.76      9.79 o
   3  -3   9       25.41       37.25      5.90 o
   4  -3   9      435.56      407.42     15.74 o
   5  -3   9       91.08       90.87     10.51 o
   6  -3   9      268.10      241.48     14.29 o
   7  -3   9      147.14      150.72     13.93 o
   8  -3   9      286.05      280.40     22.21 o
   9  -3   9        0.69       -0.81      9.17 o
  10  -3   9       13.56        4.98     12.73 o
 -11  -2   9        0.39        1.75     11.73 o
 -10  -2   9        6.24       -2.09      9.79 o
  -9  -2   9       12.38       16.50     17.33 o
  -8  -2   9        2.52        5.65      7.36 o
  -7  -2   9       74.37       77.26      8.97 o
  -6  -2   9      520.96      512.27     15.68 o
  -5  -2   9        0.01       -2.68      3.78 o
  -4  -2   9      441.28      464.90     12.23 o
  -3  -2   9      691.29      776.65     19.81 o
  -2  -2   9     3055.16     2959.62     46.85 o
  -1  -2   9      177.02      240.76      7.21 o
   0  -2   9      234.12      209.16      7.59 o
   1  -2   9       48.38       40.39      4.32 o
   2  -2   9       17.07       10.29      3.74 o
   3  -2   9     3238.96     3114.11     57.14 o
   4  -2   9       70.77       69.68      8.59 o
   5  -2   9      114.97      100.51     12.33 o
   6  -2   9        0.01       -3.81      6.85 o
   7  -2   9      653.06      620.02     25.01 o
   8  -2   9        0.47        6.27      9.77 o
   9  -2   9      469.46      523.05     27.85 o
  10  -2   9       63.12       56.93     14.20 o
 -11  -1   9       28.16       23.94     14.25 o
 -10  -1   9       75.97       70.44     33.24 o
  -9  -1   9       61.55       63.56     12.52 o
  -8  -1   9      437.97      398.72     19.38 o
  -7  -1   9      738.63      683.43     28.34 o
  -6  -1   9      258.03      254.98     15.43 o
  -5  -1   9       99.13       78.13      6.63 o
  -4  -1   9      185.47      214.41     17.97 o
  -3  -1   9      838.97      808.51     18.22 o
  -2  -1   9      177.46      228.94      8.11 o
  -1  -1   9       28.77       26.66      4.06 o
   0  -1   9      863.53      825.20     15.05 o
   1  -1   9      426.89      388.18     11.60 o
   2  -1   9       31.89       24.41      6.33 o
   3  -1   9       52.96       41.18      5.15 o
   4  -1   9      566.92      583.91     16.18 o
   5  -1   9      961.26      973.04     26.43 o
   6  -1   9       14.03       14.29      7.89 o
   7  -1   9      402.30      392.77     22.70 o
   8  -1   9       75.20       64.13     11.55 o
   9  -1   9      150.60      230.06     19.00 o
  10  -1   9        9.15        3.99     11.08 o
 -11   0   9        3.70        2.87     11.72 o
 -10   0   9       14.88        8.54     10.63 o
  -9   0   9      320.40      389.78     22.26 o
  -8   0   9      300.83      354.05     20.37 o
  -7   0   9       67.68       85.30     13.30 o
  -6   0   9      442.34      467.39     16.20 o
  -5   0   9        4.28        1.16      4.93 o
  -4   0   9      419.04      435.47     13.48 o
  -3   0   9        0.21        1.19      4.70 o
  -2   0   9      731.56      692.13     14.10 o
  -1   0   9     1759.43     1823.49     29.62 o
   0   0   9     2491.54     2554.50     39.38 o
   1   0   9      143.49      107.71      8.68 o
   2   0   9      781.70      785.00     21.35 o
   3   0   9        1.28        0.19      4.36 o
   4   0   9      232.86      262.08     11.27 o
   5   0   9      990.75     1000.41     29.19 o
   6   0   9      186.13      191.50     24.90 o
   7   0   9       90.09       81.28     11.90 o
   8   0   9        9.24        5.05     10.35 o
   9   0   9      138.84      141.72     15.28 o
 -11   1   9        0.00        1.43     14.60 o
 -10   1   9      240.61      311.82     25.30 o
  -9   1   9      295.72      302.19     20.82 o
  -8   1   9       78.63       91.30     12.29 o
  -7   1   9       19.71       11.60      7.03 o
  -6   1   9       81.79      103.41      8.50 o
  -5   1   9       17.63       30.99      6.37 o
  -4   1   9      294.66      328.14     11.83 o
  -3   1   9       10.04       11.35      4.86 o
  -2   1   9       80.25       80.60      8.84 o
  -1   1   9        1.64       -4.23      4.23 o
   0   1   9        3.98        6.07      5.08 o
   1   1   9       74.65       69.64      7.41 o
   2   1   9      488.03      465.28     16.47 o
   3   1   9        8.35       10.24      7.27 o
   4   1   9        3.74       -3.86      5.28 o
   5   1   9      143.48      113.46     12.59 o
   6   1   9       22.09       20.32     10.34 o
   7   1   9       69.79       38.14     11.05 o
   8   1   9      234.85      278.86     30.71 o
   9   1   9       14.94        9.06     17.16 o
 -11   2   9       21.69       32.63     13.43 o
 -10   2   9        1.23        2.35     13.57 o
  -9   2   9      148.14      143.48     16.91 o
  -8   2   9        7.32        4.87      8.75 o
  -7   2   9       36.19       27.11      9.24 o
  -6   2   9      507.76      521.99     15.71 o
  -5   2   9      105.15       96.22      7.76 o
  -4   2   9      319.89      320.42     12.04 o
  -3   2   9     1068.12     1000.86     20.48 o
  -2   2   9       14.90        6.88      4.86 o
  -1   2   9       38.67       30.11      6.22 o
   0   2   9     1619.54     1601.60     28.35 o
   1   2   9      638.59      691.07     16.12 o
   2   2   9      222.07      212.63      8.64 o
   3   2   9     2155.51     2181.40     40.11 o
   4   2   9      534.82      540.35     17.27 o
   5   2   9       78.10       63.28     10.86 o
   6   2   9       29.18       16.99      9.64 o
   7   2   9       43.58       47.84      9.98 o
   8   2   9        4.35        6.86     17.12 o
 -11   3   9       82.65       78.77     15.94 o
 -10   3   9      137.53      167.26     18.88 o
  -9   3   9       19.21        2.31     13.33 o
  -8   3   9        6.10       10.91      6.67 o
  -7   3   9       63.21       80.08      9.21 o
  -6   3   9       27.05       22.99      6.79 o
  -5   3   9      196.50      171.28     10.22 o
  -4   3   9        2.29        1.59      6.84 o
  -3   3   9       56.33       48.57      7.18 o
  -2   3   9     1433.32     1372.93     33.53 o
  -1   3   9     1333.02     1217.92     26.30 o
   0   3   9      239.48      262.92     12.86 o
   1   3   9      443.14      451.80     12.68 o
   2   3   9      117.42      102.36      7.88 o
   3   3   9       18.61       17.95      5.74 o
   4   3   9      582.71      616.87     32.15 o
   5   3   9      407.30      473.75     18.88 o
   6   3   9        0.28       -4.90      7.40 o
   7   3   9        0.22      -11.81     14.28 o
   8   3   9       89.59       44.96     22.69 o
 -11   4   9       22.94       24.61     14.21 o
 -10   4   9      223.55      245.45     22.84 o
  -9   4   9        9.80       12.11      8.52 o
  -8   4   9       29.80       35.45      8.71 o
  -7   4   9       25.75       26.28      9.38 o
  -6   4   9        3.64       -0.10      7.82 o
  -5   4   9        1.49       -6.55      6.56 o
  -4   4   9      217.36      250.72     18.05 o
  -3   4   9       21.89       15.69      6.36 o
  -2   4   9      266.09      242.89     13.82 o
  -1   4   9      225.91      228.35     10.49 o
   0   4   9      214.68      218.84      9.59 o
   1   4   9       90.38      104.71      8.25 o
   2   4   9      215.25      200.00     11.30 o
   3   4   9       30.23       41.71      8.11 o
   4   4   9       25.14       32.09      7.77 o
   5   4   9      379.36      392.47     31.32 o
   6   4   9       12.17       22.57     17.26 o
   7   4   9        2.74      -10.33     15.51 o
 -11   5   9        6.19        9.83     13.47 o
 -10   5   9        0.24       -6.57      8.62 o
  -9   5   9       27.06       36.20     10.08 o
  -8   5   9       28.92       26.56     10.26 o
  -7   5   9       45.83       62.78     11.76 o
  -6   5   9        5.22        8.45      7.92 o
  -5   5   9      106.87      106.36     10.07 o
  -4   5   9       19.92       23.02      8.21 o
  -3   5   9        0.26       10.82      7.36 o
  -2   5   9       15.63       25.15      7.19 o
  -1   5   9       96.31       92.15      8.42 o
   0   5   9      149.89      156.35     10.69 o
   1   5   9       11.66        9.11      7.83 o
   2   5   9      806.16      866.43     29.58 o
   3   5   9       17.03       19.40      7.42 o
   4   5   9        5.99        1.19      6.10 o
   5   5   9      146.50      142.13     38.73 o
   6   5   9        0.08        4.75     17.31 o
 -11   6   9       11.90       15.24     12.51 o
 -10   6   9        0.42       -6.60     10.17 o
  -9   6   9        0.70        1.50      8.87 o
  -8   6   9       20.75       25.42     10.83 o
  -7   6   9       60.82       52.90     11.58 o
  -6   6   9       19.27       -7.88      7.98 o
  -5   6   9       25.17       17.94      7.76 o
  -4   6   9        1.57        4.79      7.12 o
  -3   6   9      200.50      182.57     12.05 o
  -2   6   9       22.28       29.92      7.66 o
  -1   6   9       30.62       19.13      9.18 o
   0   6   9        1.69        2.50      6.92 o
   1   6   9       15.04       15.12      7.77 o
   2   6   9      285.39      298.97     15.18 o
   3   6   9        7.15       13.69     11.79 o
   4   6   9        1.23       -4.33     11.20 o
   5   6   9        0.13       -7.40     16.20 o
 -10   7   9       14.62       13.35     11.28 o
  -9   7   9        9.60        0.96     10.87 o
  -8   7   9       19.53       10.09     10.49 o
  -7   7   9       85.53      106.68     13.00 o
  -6   7   9        6.70       10.88      9.70 o
  -5   7   9      108.65      114.14     22.53 o
  -4   7   9      124.61      118.14     12.73 o
  -3   7   9        7.56       11.63     11.94 o
  -2   7   9       26.83       31.83      9.07 o
  -1   7   9       47.24       37.01      9.61 o
   0   7   9        0.15        1.47      7.25 o
   1   7   9        0.05       11.59      8.21 o
   2   7   9      107.91      122.59     17.72 o
   3   7   9      105.09      110.76     29.16 o
   4   7   9        6.65       18.08     13.68 o
 -10   8   9        2.18       -5.54     15.88 o
  -9   8   9        4.21        3.21     13.05 o
  -8   8   9        0.09        3.05     10.57 o
  -7   8   9       20.65       20.03     11.67 o
  -6   8   9        5.79       -9.94      9.94 o
  -5   8   9        0.18       -8.59      8.59 o
  -4   8   9        3.92       13.30      9.41 o
  -3   8   9       29.07       16.00      8.62 o
  -2   8   9      106.80       86.52     11.11 o
  -1   8   9       34.70       53.19     12.02 o
   0   8   9      176.97      200.80     14.28 o
   1   8   9        2.53       -4.82     12.12 o
   2   8   9        1.63       -3.90     13.09 o
   3   8   9        2.13       -2.77     13.21 o
  -9   9   9        0.15       13.62     12.77 o
  -8   9   9       14.81       13.37     12.57 o
  -7   9   9        3.67       -9.36     10.91 o
  -6   9   9        6.75       -5.01     13.63 o
  -5   9   9        8.46       -5.95     13.77 o
  -4   9   9        2.15       -4.25      8.77 o
  -3   9   9        0.00       -2.35      9.49 o
  -2   9   9        4.43       -8.99      9.24 o
  -1   9   9        1.25       -9.32      9.64 o
   0   9   9        0.04        5.15     13.86 o
   1   9   9      147.97      148.68     21.82 o
  -7  10   9        0.21      -11.54     11.54 o
  -6  10   9        0.02      -12.24     12.27 o
  -5  10   9       21.66       21.17     14.10 o
  -4  10   9       28.30       32.85     11.81 o
  -3  10   9       10.45       32.43     13.39 o
  -2  10   9        0.17        6.53     11.89 o
  -1 -12  10        1.76       -1.70      9.75 o
   0 -12  10        9.38       -1.11     10.02 o
   1 -12  10       48.16       35.21     12.14 o
   2 -12  10      108.25      109.62     15.63 o
   3 -12  10        3.24        8.86     11.75 o
   4 -12  10        0.50       17.36     15.61 o
   5 -12  10       12.79       27.74     13.36 o
   6 -12  10       11.77       42.10     16.41 o
  -3 -11  10       29.42       22.54      8.27 o
  -2 -11  10        1.15       -1.75      8.25 o
  -1 -11  10        1.87        7.95      9.34 o
   0 -11  10      124.02      119.91     14.06 o
   1 -11  10      107.35      127.69     14.98 o
   2 -11  10       20.65       12.25     11.21 o
   3 -11  10       89.53      104.61     15.63 o
   4 -11  10        4.82      -10.43     10.43 o
   5 -11  10       28.81       27.51     12.36 o
   6 -11  10        0.17       -1.75     11.26 o
   7 -11  10       12.21       17.14     13.14 o
   8 -11  10        0.96      -11.25     12.59 o
  -4 -10  10       29.72       23.13     25.79 o
  -3 -10  10        3.21       -4.78      5.75 o
  -2 -10  10      135.35      152.09     10.36 o
  -1 -10  10       11.96        7.53      7.19 o
   0 -10  10       33.78       34.43      9.49 o
   1 -10  10      124.99      101.71     18.61 o
   2 -10  10        0.02       -0.88      9.80 o
   3 -10  10       30.50       30.19     11.53 o
   4 -10  10       70.96       45.98     12.13 o
   5 -10  10        0.19       -1.63     11.79 o
   6 -10  10       18.79       13.10     10.63 o
   7 -10  10      118.58      119.33     16.82 o
   8 -10  10      101.30      137.31     21.07 o
   9 -10  10       38.35       70.23     18.48 o
  -5  -9  10       18.09       12.02     19.18 o
  -4  -9  10       72.05       70.49     16.20 o
  -3  -9  10       18.87       13.51      5.20 o
  -2  -9  10        1.59       -0.12      5.72 o
  -1  -9  10       60.43       48.08      7.72 o
   0  -9  10      266.09      277.73     13.41 o
   1  -9  10       44.47       57.07      9.88 o
   2  -9  10      167.56      127.69     12.95 o
   3  -9  10        0.14       -1.28      7.57 o
   4  -9  10        0.01       -0.12      7.53 o
   5  -9  10       63.16       80.62     11.69 o
   6  -9  10       28.42       16.39      9.99 o
   7  -9  10       97.77       92.95     22.81 o
   8  -9  10       21.05       38.96     17.82 o
   9  -9  10       91.42       73.21     16.26 o
  -6  -8  10       42.82       33.14     44.36 o
  -5  -8  10      100.10      151.52     19.33 o
  -4  -8  10       44.56       34.90     13.21 o
  -3  -8  10       40.05       27.93      7.84 o
  -2  -8  10        2.34       15.11      5.60 o
  -1  -8  10      170.47      164.16      9.82 o
   0  -8  10       12.29       13.15      6.52 o
   1  -8  10      340.29      321.88     13.85 o
   2  -8  10      231.14      234.76     10.42 o
   3  -8  10        6.24       -4.65      5.77 o
   4  -8  10      303.09      352.36     12.25 o
   5  -8  10      109.51      104.87     11.38 o
   6  -8  10       48.11       72.72     11.29 o
   7  -8  10       45.91       41.04     11.22 o
   8  -8  10        8.26       12.15     10.52 o
   9  -8  10        4.13        8.83     11.94 o
  10  -8  10       97.51       92.33     16.88 o
  -7  -7  10       19.33      -10.64     23.58 o
  -6  -7  10        1.27       15.41     24.29 o
  -5  -7  10      122.63      108.60     18.77 o
  -4  -7  10      387.02      411.49     25.12 o
  -3  -7  10       20.76       12.69      7.19 o
  -2  -7  10       10.48       13.95      4.77 o
  -1  -7  10      307.18      326.85     11.87 o
   0  -7  10        5.89        4.59      4.69 o
   1  -7  10       39.84       56.89      6.14 o
   2  -7  10       13.59       13.31      5.31 o
   3  -7  10      308.14      311.99     10.07 o
   4  -7  10      160.20      144.44     12.30 o
   5  -7  10      185.20      181.86     11.32 o
   6  -7  10        7.03       19.11     11.95 o
   7  -7  10        7.32       -5.08      8.82 o
   8  -7  10      103.51       68.71     12.24 o
   9  -7  10        3.88        8.89     14.65 o
  10  -7  10      100.24       97.65     19.06 o
  -8  -6  10       19.35       27.12     27.39 o
  -7  -6  10       27.97       36.43     26.95 o
  -6  -6  10      231.96      199.66     36.03 o
  -5  -6  10       15.18       36.27     16.14 o
  -4  -6  10        0.10       -1.50      6.50 o
  -3  -6  10        0.43        1.20      4.25 o
  -2  -6  10      545.98      564.27     16.33 o
  -1  -6  10      332.72      320.73      9.08 o
   0  -6  10       28.65       28.93      5.02 o
   1  -6  10     1040.85     1112.67     20.53 o
   2  -6  10       69.81      106.37      8.49 o
   3  -6  10      116.49      134.64      7.16 o
   4  -6  10      135.99      125.27      7.99 o
   5  -6  10       11.60        5.20      9.43 o
   6  -6  10        1.18       -6.37      6.37 o
   7  -6  10      389.05      403.82     26.79 o
   8  -6  10       67.69       69.84     17.73 o
   9  -6  10        7.93        4.24     11.30 o
  10  -6  10       56.28       95.44     15.99 o
  -9  -5  10        5.64        7.04     10.69 o
  -8  -5  10       12.48       14.79      5.99 o
  -7  -5  10       63.57       71.80     18.44 o
  -6  -5  10       72.11       85.65     21.21 o
  -5  -5  10        7.42       18.06     10.94 o
  -4  -5  10      249.67      236.08     12.21 o
  -3  -5  10        0.43        5.61      4.05 o
  -2  -5  10        2.56       -1.55      4.24 o
  -1  -5  10       13.84       15.18      4.03 o
   0  -5  10      137.74      142.65      7.59 o
   1  -5  10       15.50       10.23      4.56 o
   2  -5  10       94.09      104.70      5.87 o
   3  -5  10      538.05      480.54     11.94 o
   4  -5  10       82.73       92.10      9.00 o
   5  -5  10        9.29       15.03      6.16 o
   6  -5  10       73.06       69.26      8.17 o
   7  -5  10       19.14       14.43      8.87 o
   8  -5  10      255.68      244.78     18.54 o
   9  -5  10       24.86        8.57     10.47 o
  10  -5  10        3.50       -1.29     12.82 o
  -9  -4  10       22.94        7.06      8.67 o
  -8  -4  10      215.07      234.90     19.20 o
  -7  -4  10      195.36      185.39     13.32 o
  -6  -4  10        0.37       -4.70      4.70 o
  -5  -4  10      143.64      137.12      7.20 o
  -4  -4  10       46.95       46.99      5.16 o
  -3  -4  10       75.51       94.14      6.47 o
  -2  -4  10     2769.25     2747.09     38.06 o
  -1  -4  10      468.16      544.29     12.17 o
   0  -4  10       29.58       31.29      5.26 o
   1  -4  10       10.00        8.38      3.63 o
   2  -4  10      147.07      158.95      7.24 o
   3  -4  10        1.10        2.44      3.75 o
   4  -4  10      132.28      107.63     13.22 o
   5  -4  10      139.11      141.01     11.65 o
   6  -4  10      266.62      298.55     16.01 o
   7  -4  10       50.49       43.91      9.98 o
   8  -4  10       36.49       35.56     11.50 o
   9  -4  10      134.14      119.24     14.08 o
  10  -4  10       24.57       29.06     17.97 o
 -10  -3  10        1.27       -4.91      9.75 o
  -9  -3  10       25.23        4.34     12.29 o
  -8  -3  10       71.33       69.13      9.10 o
  -7  -3  10      391.88      378.94     19.18 o
  -6  -3  10       89.65      107.13      8.95 o
  -5  -3  10       11.78       23.41      5.60 o
  -4  -3  10      572.94      580.01     13.49 o
  -3  -3  10       76.05       66.83      5.94 o
  -2  -3  10       43.41       55.34      4.89 o
  -1  -3  10     4600.20     4581.92     60.45 o
   0  -3  10     2003.44     1913.67     27.28 o
   1  -3  10       38.66       27.92      3.68 o
   2  -3  10      156.21      163.89      7.81 o
   3  -3  10       61.51       69.12      8.30 o
   4  -3  10       62.43       77.80      9.29 o
   5  -3  10      164.34      166.74     17.72 o
   6  -3  10      780.41      770.86     24.57 o
   7  -3  10       11.60        8.04      9.56 o
   8  -3  10       75.49       69.91     12.79 o
   9  -3  10       85.33      102.92     14.76 o
  10  -3  10       40.08       27.50     13.88 o
 -10  -2  10        5.36       -0.74     13.15 o
  -9  -2  10        0.85       23.48      9.73 o
  -8  -2  10        0.16       -6.61      6.99 o
  -7  -2  10       55.84       28.03      7.83 o
  -6  -2  10      400.75      426.14     16.33 o
  -5  -2  10      195.98      220.51      9.15 o
  -4  -2  10      162.86      175.90      8.32 o
  -3  -2  10      162.89      161.20      8.16 o
  -2  -2  10       42.24        3.67      4.72 o
  -1  -2  10      106.18      136.37      6.19 o
   0  -2  10      133.10      124.91      7.12 o
   1  -2  10      697.76      690.50     19.17 o
   2  -2  10        1.14       -2.57      4.71 o
   3  -2  10     1088.46     1062.00     22.41 o
   4  -2  10        3.80       -4.87      4.87 o
   5  -2  10      143.76      141.46     11.92 o
   6  -2  10      447.25      419.84     30.88 o
   7  -2  10      365.53      364.97     20.54 o
   8  -2  10       12.05        8.22     10.61 o
   9  -2  10       48.07       58.00     14.82 o
  10  -2  10        0.63       -7.20     11.83 o
 -11  -1  10       18.30       30.54     13.29 o
 -10  -1  10       34.57       18.55     12.28 o
  -9  -1  10       22.71       45.34     15.59 o
  -8  -1  10      130.27      151.84     14.98 o
  -7  -1  10        1.56        2.73      7.35 o
  -6  -1  10        0.23        9.03      5.51 o
  -5  -1  10        2.77       13.18      5.27 o
  -4  -1  10     1388.22     1461.45     31.40 o
  -3  -1  10     1027.38     1098.35     23.10 o
  -2  -1  10       18.77       21.66      4.76 o
  -1  -1  10     1203.48     1257.62     21.10 o
   0  -1  10       64.79       75.96      6.89 o
   1  -1  10      342.18      386.95     12.14 o
   2  -1  10      113.43      131.01      9.92 o
   3  -1  10      605.40      584.64     21.02 o
   4  -1  10       89.48      109.10     11.37 o
   5  -1  10      203.33      193.62     15.75 o
   6  -1  10      179.72      215.21     16.20 o
   7  -1  10       71.22       70.93     12.35 o
   8  -1  10        0.78        3.95     10.12 o
   9  -1  10        0.17       -6.56     11.13 o
 -11   0  10       59.62       98.90     20.92 o
 -10   0  10        3.67        3.48     14.43 o
  -9   0  10      224.68      191.00     17.88 o
  -8   0  10        3.81       -1.36      9.27 o
  -7   0  10       73.39       83.97     14.02 o
  -6   0  10      481.47      525.32     18.03 o
  -5   0  10        9.08       12.54      5.73 o
  -4   0  10        1.72       -1.17      6.40 o
  -3   0  10      469.58      555.89     15.11 o
  -2   0  10     1246.23     1295.48     22.02 o
  -1   0  10      304.89      224.39     11.42 o
   0   0  10      856.43      848.41     18.45 o
   1   0  10        2.62       -1.66      5.72 o
   2   0  10      524.41      451.35     16.59 o
   3   0  10       23.57       32.90      7.53 o
   4   0  10       78.00       80.98      7.90 o
   5   0  10      500.57      469.76     18.67 o
   6   0  10       68.72       79.11     15.07 o
   7   0  10       51.15       41.05     11.08 o
   8   0  10       75.68      100.58     15.09 o
   9   0  10       36.64       38.73     12.53 o
 -11   1  10       21.69       40.80     20.25 o
 -10   1  10       40.88       81.41     15.40 o
  -9   1  10       20.44       29.49     11.74 o
  -8   1  10       97.90       62.16     13.17 o
  -7   1  10       15.81        8.13      8.21 o
  -6   1  10      516.69      525.75     23.42 o
  -5   1  10       52.77       49.77      7.50 o
  -4   1  10      209.96      204.09     10.24 o
  -3   1  10      573.38      578.79     16.05 o
  -2   1  10      144.67      153.88      9.01 o
  -1   1  10       42.99       42.15      6.40 o
   0   1  10      796.17      756.74     25.20 o
   1   1  10        3.65       -5.93      5.93 o
   2   1  10       45.17       41.92      8.94 o
   3   1  10      375.76      373.96     16.20 o
   4   1  10      408.09      423.02     26.64 o
   5   1  10      814.60      748.35     26.99 o
   6   1  10       44.61       29.80     10.00 o
   7   1  10       66.55       66.57     13.47 o
   8   1  10        0.32       -6.66     15.33 o
   9   1  10       37.36       39.10     20.27 o
 -11   2  10       29.63       19.87     13.04 o
 -10   2  10       85.65       82.65     24.14 o
  -9   2  10      139.53      106.62     16.37 o
  -8   2  10      235.70      242.77     21.71 o
  -7   2  10       72.77       55.49     10.85 o
  -6   2  10        0.88        1.46      5.77 o
  -5   2  10     1016.93     1114.48     25.48 o
  -4   2  10       12.61       14.53      6.48 o
  -3   2  10       36.97       50.46      6.48 o
  -2   2  10        8.03        6.98      5.65 o
  -1   2  10      114.00      110.67      8.70 o
   0   2  10        3.51        1.70      4.42 o
   1   2  10       14.08        2.33      4.58 o
   2   2  10        0.12       -3.08      5.67 o
   3   2  10      107.35      115.25     12.97 o
   4   2  10        4.49        7.35      9.00 o
   5   2  10      650.44      696.73     26.09 o
   6   2  10       73.09       78.91     18.96 o
   7   2  10       28.11       34.73     16.94 o
   8   2  10        0.13        4.60     17.01 o
 -11   3  10       19.76       29.10     14.16 o
 -10   3  10      117.75      120.14     18.13 o
  -9   3  10        0.68      -10.61     10.61 o
  -8   3  10       47.38       56.93      8.43 o
  -7   3  10        5.26       12.79      7.32 o
  -6   3  10        0.87        6.26      7.70 o
  -5   3  10      256.19      257.43     13.29 o
  -4   3  10      163.66      168.64     10.21 o
  -3   3  10       32.77       31.81      6.98 o
  -2   3  10       86.10       96.44      8.69 o
  -1   3  10        0.23        3.12      6.03 o
   0   3  10      716.91      698.42     17.23 o
   1   3  10       71.24       92.89      7.74 o
   2   3  10       20.59       19.73      6.12 o
   3   3  10      268.10      262.64     18.28 o
   4   3  10       11.84       -0.20      8.21 o
   5   3  10        0.75       -2.83      9.37 o
   6   3  10       88.20       76.94     12.44 o
   7   3  10        0.80       -5.99     15.74 o
 -11   4  10        4.85       12.02     18.77 o
 -10   4  10        0.56      -11.15     11.15 o
  -9   4  10        3.58        0.07      8.03 o
  -8   4  10        5.59        1.70     12.56 o
  -7   4  10      134.62      129.20     16.82 o
  -6   4  10      116.82      116.96     12.96 o
  -5   4  10        0.22       -8.12      8.12 o
  -4   4  10      351.32      320.35     13.98 o
  -3   4  10       30.24       44.61      7.83 o
  -2   4  10        0.05       11.74      6.55 o
  -1   4  10        0.67        0.68      5.57 o
   0   4  10       62.23       57.28      7.47 o
   1   4  10       81.06       79.35      8.01 o
   2   4  10      357.90      380.15     20.09 o
   3   4  10      138.59      135.67     10.61 o
   4   4  10        0.04      -11.08     11.08 o
   5   4  10      163.34      135.43     13.00 o
   6   4  10       24.93       30.06     18.35 o
 -11   5  10        9.13       32.71     16.10 o
 -10   5  10       18.69        9.61      9.65 o
  -9   5  10       25.92       24.94     10.74 o
  -8   5  10        5.30        3.69      9.50 o
  -7   5  10       17.47       22.80     10.05 o
  -6   5  10      338.05      399.83     23.82 o
  -5   5  10        0.85       -1.70      7.87 o
  -4   5  10        2.38       -4.79      6.59 o
  -3   5  10       37.86       34.69      8.18 o
  -2   5  10      463.79      497.31     17.75 o
  -1   5  10       41.21       26.58      7.20 o
   0   5  10       64.97       74.54      9.27 o
   1   5  10       65.73       64.39      8.85 o
   2   5  10       20.08       13.44      7.64 o
   3   5  10        0.07       -7.29      7.29 o
   4   5  10      192.75      198.66     24.73 o
   5   5  10       40.69       32.69     19.18 o
   6   5  10        1.24       -2.24     17.04 o
 -10   6  10        4.76        4.00     10.96 o
  -9   6  10       11.74       12.53     11.67 o
  -8   6  10       23.09       24.85     11.31 o
  -7   6  10       24.41       14.31     10.01 o
  -6   6  10       16.12        8.01      8.63 o
  -5   6  10       15.79        9.48      9.09 o
  -4   6  10       58.53       57.91     10.18 o
  -3   6  10       18.07       23.34      9.00 o
  -2   6  10       44.86       30.39      7.99 o
  -1   6  10      176.19      206.49     12.78 o
   0   6  10      102.06       98.01     10.20 o
   1   6  10        0.25        3.41      7.62 o
   2   6  10      144.37      185.82     13.38 o
   3   6  10      265.31      266.03     14.56 o
   4   6  10        3.22       -7.34     15.09 o
   5   6  10       33.95       45.56     19.68 o
 -10   7  10       29.56       28.21     14.45 o
  -9   7  10       43.01       44.86     15.67 o
  -8   7  10        0.78       17.54     10.54 o
  -7   7  10        7.65       -0.51     10.62 o
  -6   7  10       99.14       97.98     14.48 o
  -5   7  10        4.06        4.52     11.02 o
  -4   7  10       94.11       79.42     13.25 o
  -3   7  10       16.76       37.02     13.49 o
  -2   7  10       93.96       73.88     10.49 o
  -1   7  10        2.09       -3.08      9.29 o
   0   7  10      115.99      136.44     15.57 o
   1   7  10       81.70       75.49     11.37 o
   2   7  10       53.72       56.48     18.17 o
   3   7  10      195.49      219.16     29.85 o
  -9   8  10        3.02       10.92     12.76 o
  -8   8  10        5.49        8.93     12.06 o
  -7   8  10        3.75       -8.80     16.49 o
  -6   8  10        1.37       -2.72     10.55 o
  -5   8  10        8.04       10.97     11.77 o
  -4   8  10       81.90      100.34     13.36 o
  -3   8  10       65.11       72.99     16.09 o
  -2   8  10       34.11       31.92     11.25 o
  -1   8  10       14.42       19.53      9.78 o
   0   8  10       96.45      121.27     13.44 o
   1   8  10       55.67       33.99     13.20 o
   2   8  10       25.97       13.32     18.66 o
  -8   9  10       10.45       19.33     13.09 o
  -7   9  10        0.40        4.12     11.92 o
  -6   9  10       20.36       -9.53     11.17 o
  -5   9  10        8.66        2.29     11.24 o
  -4   9  10       35.04       25.84     11.09 o
  -3   9  10        0.83        9.02     10.71 o
  -2   9  10        1.44       -6.04     10.22 o
  -1   9  10        3.15        6.83     14.13 o
   0   9  10       35.59       35.05     10.98 o
   0 -12  11       34.34       21.33     17.67 o
   1 -12  11        8.01       -1.35     10.83 o
   2 -12  11      141.56      173.34     18.90 o
   3 -12  11       46.06       70.85     15.52 o
   4 -12  11       63.99       27.87     13.68 o
   5 -12  11        6.59       -1.72     14.18 o
   6 -12  11       21.54       13.34     15.81 o
  -2 -11  11        8.99        7.28      9.43 o
  -1 -11  11        0.02       -6.83      8.79 o
   0 -11  11      131.80      145.09     16.85 o
   1 -11  11       34.79       17.09     10.83 o
   2 -11  11       25.17       33.89     11.81 o
   3 -11  11        3.96        2.37     10.79 o
   4 -11  11       57.88       53.88     13.91 o
   5 -11  11      124.85      168.96     18.95 o
   6 -11  11        0.12       21.92     12.83 o
   7 -11  11        0.82        1.43     11.39 o
  -4 -10  11       21.90       26.39     10.51 o
  -3 -10  11        1.68        9.32      6.71 o
  -2 -10  11       10.74        1.92      6.69 o
  -1 -10  11       95.16       80.06     10.98 o
   0 -10  11        9.28       16.15      9.02 o
   1 -10  11        6.49        6.98      8.55 o
   2 -10  11       48.25       60.89     11.09 o
   3 -10  11       14.60       23.25      9.65 o
   4 -10  11      210.29      212.39     18.61 o
   5 -10  11      112.90      104.99     15.79 o
   6 -10  11       17.37       15.74     11.01 o
   7 -10  11       10.20        9.40     12.50 o
   8 -10  11        0.33       13.89     13.32 o
  -5  -9  11       14.04       52.38     21.78 o
  -4  -9  11        4.47       18.18     13.58 o
  -3  -9  11       19.22       11.02      5.61 o
  -2  -9  11       13.36       17.69      6.53 o
  -1  -9  11        0.37        1.37      6.45 o
   0  -9  11      743.20      735.32     21.65 o
   1  -9  11      574.81      661.83     23.42 o
   2  -9  11       17.16       10.80      8.37 o
   3  -9  11       98.14       97.05     11.76 o
   4  -9  11       65.98       86.27     10.61 o
   5  -9  11        0.03        1.77      8.87 o
   6  -9  11       22.43        0.83     10.38 o
   7  -9  11       56.43       57.37     12.54 o
   8  -9  11        0.20       -9.88     10.95 o
   9  -9  11        4.56       -6.58     13.27 o
  -6  -8  11        9.74       -1.94     23.05 o
  -5  -8  11       20.71        1.09     11.85 o
  -4  -8  11      100.10       83.78     15.76 o
  -3  -8  11       10.61        1.86      4.98 o
  -2  -8  11      275.85      271.80     11.54 o
  -1  -8  11      295.27      311.53     19.77 o
   0  -8  11        9.40        8.96      6.72 o
   1  -8  11        9.63       -0.69      7.87 o
   2  -8  11       69.47       64.97     10.93 o
   3  -8  11       81.76      100.38      9.23 o
   4  -8  11        1.76       -3.85      5.37 o
   5  -8  11        1.09       -7.53      7.53 o
   6  -8  11       46.98       51.79     11.61 o
   7  -8  11        2.35        3.44     10.47 o
   8  -8  11        1.59       -3.29     11.13 o
   9  -8  11        0.07       -3.68     14.57 o
  -7  -7  11        0.01       25.17     24.73 o
  -6  -7  11       12.82       29.60     25.70 o
  -5  -7  11       48.44       43.35     15.96 o
  -4  -7  11       53.51       63.77      7.58 o
  -3  -7  11       17.80       26.51      5.16 o
  -2  -7  11      315.50      316.64     11.50 o
  -1  -7  11        8.64       12.11      7.26 o
   0  -7  11      134.87      113.63      7.94 o
   1  -7  11       66.83       70.02      7.05 o
   2  -7  11      170.52      177.59      9.90 o
   3  -7  11        0.01       -2.74      5.19 o
   4  -7  11      107.71      119.45      8.70 o
   5  -7  11        2.06       -1.47      7.19 o
   6  -7  11      122.06      160.65     16.38 o
   7  -7  11      627.64      632.36     25.16 o
   8  -7  11       15.86       16.97     15.25 o
   9  -7  11       16.58        9.40     11.95 o
  10  -7  11        5.45        2.05     17.11 o
  -8  -6  11        3.61        6.57      9.49 o
  -7  -6  11       67.23       92.63     31.20 o
  -6  -6  11        0.05       -5.85     20.65 o
  -5  -6  11        1.31       -0.60      5.42 o
  -4  -6  11       33.93       28.62      6.90 o
  -3  -6  11       17.00       15.09      4.73 o
  -2  -6  11      539.79      566.43     16.86 o
  -1  -6  11     1490.48     1453.17     26.05 o
   0  -6  11      505.27      554.93     13.57 o
   1  -6  11        0.04        3.12      5.02 o
   2  -6  11      343.90      374.40     12.60 o
   3  -6  11        0.53       -2.19      4.72 o
   4  -6  11       10.64        5.20      5.95 o
   5  -6  11      172.92      155.42     17.06 o
   6  -6  11       47.26       41.87     10.26 o
   7  -6  11        0.00       -3.90     10.07 o
   8  -6  11       14.71       14.16     11.30 o
   9  -6  11       13.91       -5.24     11.45 o
  10  -6  11       24.65       23.96     15.67 o
  -9  -5  11        0.10       -9.10      9.10 o
  -8  -5  11        5.52        4.02      7.00 o
  -7  -5  11        1.98        2.60      5.53 o
  -6  -5  11       87.60       69.52      6.75 o
  -5  -5  11      286.57      347.23     11.36 o
  -4  -5  11       72.46       65.81      5.94 o
  -3  -5  11      287.03      256.62      9.98 o
  -2  -5  11       17.30       12.46      4.19 o
  -1  -5  11      120.28      127.03      6.67 o
   0  -5  11      479.92      466.56     13.31 o
   1  -5  11      461.40      472.92     15.11 o
   2  -5  11       17.51       11.83      4.34 o
   3  -5  11       72.60       68.86      6.11 o
   4  -5  11      171.98      204.59     10.01 o
   5  -5  11       53.58       46.68      7.84 o
   6  -5  11       10.51       11.54      7.10 o
   7  -5  11        0.09        5.92     10.51 o
   8  -5  11       55.38       41.63     27.92 o
   9  -5  11        3.51       -2.05     10.76 o
  10  -5  11       82.57       78.04     17.94 o
  -9  -4  11        0.00       14.14      9.71 o
  -8  -4  11       32.49       47.45      9.03 o
  -7  -4  11        0.06        5.48      5.91 o
  -6  -4  11      194.02      181.90     10.60 o
  -5  -4  11       36.51       35.77      5.94 o
  -4  -4  11      367.89      358.75     12.68 o
  -3  -4  11       84.91       87.11      6.65 o
  -2  -4  11       51.14       31.36      4.72 o
  -1  -4  11       34.24       28.97      4.25 o
   0  -4  11        2.91        2.34      4.32 o
   1  -4  11     1371.49     1300.78     21.43 o
   2  -4  11      641.92      617.80     14.59 o
   3  -4  11       20.06       16.19      4.39 o
   4  -4  11       64.86       64.08      9.08 o
   5  -4  11       83.83      100.35     11.16 o
   6  -4  11     1366.56     1366.28     48.89 o
   7  -4  11       33.06       41.50     13.33 o
   8  -4  11       87.46       96.66     18.98 o
   9  -4  11        2.66       10.05     10.46 o
  10  -4  11       14.60       53.79     18.10 o
 -10  -3  11       28.03       24.24     11.44 o
  -9  -3  11       39.99       44.88     17.98 o
  -8  -3  11        3.47       12.22      7.82 o
  -7  -3  11      279.18      267.69     15.30 o
  -6  -3  11      138.44      140.64     21.70 o
  -5  -3  11       84.22       75.12      7.56 o
  -4  -3  11      127.67      145.88      8.26 o
  -3  -3  11      373.93      358.15     16.39 o
  -2  -3  11      923.86      862.46     19.91 o
  -1  -3  11       81.91       67.48      5.84 o
   0  -3  11       80.77       71.51      5.41 o
   1  -3  11      899.69      916.17     17.77 o
   2  -3  11        5.30        5.25      4.09 o
   3  -3  11      135.53      120.06      8.32 o
   4  -3  11       83.07       89.45     10.23 o
   5  -3  11        3.60        4.68      7.49 o
   6  -3  11        2.15        6.40     10.76 o
   7  -3  11      160.56      149.58     15.46 o
   8  -3  11        3.95       14.46     11.09 o
   9  -3  11        0.13       -5.35     11.06 o
  10  -3  11        3.01      -13.25     22.82 o
 -10  -2  11        8.12        8.68     10.68 o
  -9  -2  11        0.30        2.98      9.22 o
  -8  -2  11        0.51       12.03      9.74 o
  -7  -2  11       78.08       80.56     10.92 o
  -6  -2  11      425.46      403.22     17.06 o
  -5  -2  11      433.40      439.49     13.76 o
  -4  -2  11      134.78      128.27      9.39 o
  -3  -2  11        2.79        6.02      4.13 o
  -2  -2  11      328.73      307.84     16.02 o
  -1  -2  11       50.19       67.23      5.32 o
   0  -2  11       68.04       69.23      6.58 o
   1  -2  11       30.71       25.19      5.03 o
   2  -2  11      123.27      139.75      9.56 o
   3  -2  11       95.27       94.97      9.76 o
   4  -2  11       75.27       92.56      8.81 o
   5  -2  11       31.82       36.13     11.47 o
   6  -2  11      315.15      307.51     19.04 o
   7  -2  11        0.20        3.24      9.43 o
   8  -2  11       22.14       14.43     11.13 o
   9  -2  11       49.84       52.20     15.46 o
 -10  -1  11       12.89       10.83     15.17 o
  -9  -1  11        0.00        4.07     10.42 o
  -8  -1  11       56.88       51.94     13.60 o
  -7  -1  11        8.88        8.61      8.02 o
  -6  -1  11      329.89      354.36     14.55 o
  -5  -1  11      668.41      701.53     18.42 o
  -4  -1  11       12.60       13.73      5.84 o
  -3  -1  11        2.63        2.96      4.86 o
  -2  -1  11      171.13      200.46      8.84 o
  -1  -1  11        0.78        0.99      3.95 o
   0  -1  11      272.36      291.02     13.16 o
   1  -1  11       29.82       15.58      5.69 o
   2  -1  11      175.21      170.27     11.59 o
   3  -1  11        0.02       -2.21      6.41 o
   4  -1  11     1762.41     1728.46     39.24 o
   5  -1  11      815.84      768.43     32.50 o
   6  -1  11       56.74       55.77     11.50 o
   7  -1  11       36.77       46.43     12.14 o
   8  -1  11        4.55        2.57     11.62 o
   9  -1  11       19.29        3.83     12.55 o
 -11   0  11       11.12       12.21     12.45 o
 -10   0  11       16.81       27.09     12.60 o
  -9   0  11        0.01       -5.68     10.04 o
  -8   0  11        6.86       -0.64     10.06 o
  -7   0  11      234.96      203.41     17.43 o
  -6   0  11     1098.23     1123.35     28.40 o
  -5   0  11       13.69       13.07      6.56 o
  -4   0  11      406.02      406.38     14.52 o
  -3   0  11       18.92       24.13      5.86 o
  -2   0  11        9.73       13.08      5.59 o
  -1   0  11        0.01        0.97      3.95 o
   0   0  11     1951.70     1936.55     35.78 o
   1   0  11      189.55      194.28     11.97 o
   2   0  11      154.61      181.61     12.90 o
   3   0  11        9.80        9.20      7.39 o
   4   0  11      490.40      431.50     25.61 o
   5   0  11        8.48        8.88      9.30 o
   6   0  11       27.70       34.30     10.73 o
   7   0  11        6.73        6.29     10.21 o
   8   0  11        2.74        1.49     11.99 o
   9   0  11       46.52       56.58     20.91 o
 -11   1  11       63.68       57.97     21.04 o
 -10   1  11       40.63       32.49     13.26 o
  -9   1  11       10.84       15.02     12.63 o
  -8   1  11       32.66       46.07     12.99 o
  -7   1  11      225.75      180.34     18.92 o
  -6   1  11       40.77       46.53     10.24 o
  -5   1  11      824.41      792.53     21.48 o
  -4   1  11      186.36      211.96     10.93 o
  -3   1  11       93.10       92.15      8.43 o
  -2   1  11      181.82      179.86     11.44 o
  -1   1  11        3.15       -1.77      6.09 o
   0   1  11      435.99      440.48     16.82 o
   1   1  11     1112.19     1141.73     28.86 o
   2   1  11      453.69      441.92     17.64 o
   3   1  11      171.77      166.43     12.66 o
   4   1  11      472.16      418.07     20.67 o
   5   1  11      272.30      236.52     16.88 o
   6   1  11       70.96       68.09     12.43 o
   7   1  11      142.90      159.75     17.56 o
   8   1  11       61.37       61.75     13.76 o
 -11   2  11        0.97      -15.66     15.66 o
 -10   2  11        0.09       -2.83     11.69 o
  -9   2  11      126.93      140.90     18.07 o
  -8   2  11       46.27       17.00     15.32 o
  -7   2  11        3.50       -2.10      8.68 o
  -6   2  11       88.46       99.66     12.67 o
  -5   2  11       95.27      107.44     10.14 o
  -4   2  11      344.13      345.31     12.46 o
  -3   2  11       22.32       21.32      5.87 o
  -2   2  11        0.83       -3.93      5.30 o
  -1   2  11      457.51      469.04     19.26 o
   0   2  11        6.64        9.90      4.86 o
   1   2  11       34.87       22.70      7.27 o
   2   2  11      307.59      340.97     14.68 o
   3   2  11     1046.73     1006.15     31.86 o
   4   2  11       15.63       14.24      9.68 o
   5   2  11       10.64       -8.58      8.58 o
   6   2  11       32.34       24.45     11.82 o
   7   2  11        3.48        6.70     10.40 o
 -11   3  11       11.69       -9.83     13.06 o
 -10   3  11       44.68       10.94     24.10 o
  -9   3  11       82.07       79.59     21.35 o
  -8   3  11        2.85      -10.48     10.48 o
  -7   3  11       23.26       32.13     10.23 o
  -6   3  11       46.85       52.37      9.92 o
  -5   3  11      211.68      194.99     11.43 o
  -4   3  11       38.49       34.27      7.27 o
  -3   3  11        0.02        1.20      6.18 o
  -2   3  11       47.62       43.85      7.61 o
  -1   3  11      236.75      246.75     10.92 o
   0   3  11      106.57       95.95      8.01 o
   1   3  11        7.21        6.54      5.59 o
   2   3  11        2.01        0.23      8.15 o
   3   3  11      187.16      155.19     24.84 o
   4   3  11       52.48       48.87     10.32 o
   5   3  11        0.14       -9.61     10.18 o
   6   3  11       23.39       18.30     11.24 o
   7   3  11        1.35       11.68     37.40 o
 -11   4  11        0.00        3.67     14.11 o
 -10   4  11       63.71       54.16     15.88 o
  -9   4  11       59.97       50.86     16.53 o
  -8   4  11        5.06       14.18      8.60 o
  -7   4  11       71.48       68.36     11.63 o
  -6   4  11      364.82      402.73     17.74 o
  -5   4  11       82.84       61.00      9.39 o
  -4   4  11       85.84       72.03      9.28 o
  -3   4  11       29.88       16.71      7.31 o
  -2   4  11       41.90       37.08      7.91 o
  -1   4  11        0.97       -5.41      5.41 o
   0   4  11      434.32      442.37     15.13 o
   1   4  11        0.01       -3.58      6.27 o
   2   4  11      317.75      333.57     14.59 o
   3   4  11      718.54      709.54     21.51 o
   4   4  11       38.07       23.73     10.65 o
   5   4  11        1.11        1.25     10.56 o
   6   4  11       28.54       41.65     20.81 o
 -10   5  11        0.34       -9.03      9.03 o
  -9   5  11        1.98       -5.19      9.42 o
  -8   5  11        3.83        0.94      9.52 o
  -7   5  11       23.95       13.67     13.99 o
  -6   5  11        6.70        3.23      8.41 o
  -5   5  11       48.24       40.95     12.67 o
  -4   5  11       48.00       55.75      9.28 o
  -3   5  11      239.08      233.08     18.75 o
  -2   5  11       55.34       46.65      9.14 o
  -1   5  11        0.12       12.06      6.95 o
   0   5  11        5.13        5.72      7.26 o
   1   5  11       64.53       76.56     10.30 o
   2   5  11       94.72      109.06     10.76 o
   3   5  11       64.51       77.18     12.65 o
   4   5  11        1.98        9.76      9.40 o
   5   5  11       32.08       17.33     46.45 o
 -10   6  11       13.16       18.94     17.81 o
  -9   6  11        0.00        4.69     12.06 o
  -8   6  11        0.30       -8.46      8.95 o
  -7   6  11       10.63        1.88      9.62 o
  -6   6  11       43.34       26.39      9.98 o
  -5   6  11       46.31       62.02     11.21 o
  -4   6  11       25.05       27.53      8.77 o
  -3   6  11       64.48       87.20     11.57 o
  -2   6  11        4.10        2.26      7.36 o
  -1   6  11        5.92        7.93      7.91 o
   0   6  11        0.49       -7.32      7.83 o
   1   6  11       79.38       60.77      9.92 o
   2   6  11        0.02        3.03     11.16 o
   3   6  11        0.72        9.73     10.10 o
   4   6  11       20.33        3.54     18.45 o
  -9   7  11       15.83       44.23     14.68 o
  -8   7  11        4.32        0.14     10.73 o
  -7   7  11       18.85       -1.99     10.99 o
  -6   7  11       79.51       66.06     13.50 o
  -5   7  11        2.66        3.76     10.90 o
  -4   7  11        0.95       13.54     10.57 o
  -3   7  11        1.38       -4.11      7.68 o
  -2   7  11        6.67       -2.44      8.14 o
  -1   7  11        0.54       13.23      8.44 o
   0   7  11       62.61       59.50     11.28 o
   1   7  11      122.47      134.56     20.20 o
   2   7  11       43.85       36.09     12.59 o
   3   7  11       65.12       71.14     37.85 o
  -8   8  11        4.41        0.27     11.46 o
  -7   8  11        8.28        7.10     11.94 o
  -6   8  11       11.14       29.32     13.15 o
  -5   8  11        4.58       10.98     11.64 o
  -4   8  11       50.65       36.62     16.27 o
  -3   8  11        0.19       -4.69      8.70 o
  -2   8  11        0.19        0.12      9.67 o
  -1   8  11        0.23        2.77      9.61 o
   0   8  11       40.67       29.72     14.41 o
   1   8  11        6.11        7.67     14.15 o
  -7   9  11        1.93      -10.03     11.93 o
  -6   9  11        7.79       10.35     12.38 o
  -5   9  11        0.64       -3.62     11.44 o
  -4   9  11       22.13       30.50     12.34 o
  -3   9  11       17.54       11.54     11.25 o
  -2   9  11       13.68       20.00     13.20 o
   1 -12  12        1.46       -4.05     10.61 o
   2 -12  12        0.24        2.64     12.44 o
   3 -12  12        2.42        5.00     12.86 o
   4 -12  12       39.78       -0.28     15.27 o
   5 -12  12        0.01       -3.10     14.82 o
  -2 -11  12        5.04       12.96      8.97 o
  -1 -11  12        2.54        5.78      8.76 o
   0 -11  12       34.77       20.67     10.37 o
   1 -11  12       38.85       30.81     12.58 o
   2 -11  12       24.88       17.98     11.38 o
   3 -11  12       20.13       38.54     13.09 o
   4 -11  12       37.50       53.86     14.04 o
   5 -11  12        5.71        4.20     12.13 o
   6 -11  12        0.00       -1.28     11.90 o
   7 -11  12        0.84       12.86     16.23 o
  -4 -10  12        1.46        3.58      7.37 o
  -3 -10  12        1.69       15.41      6.83 o
  -2 -10  12        3.51        6.73      7.91 o
  -1 -10  12       17.83       21.07      8.88 o
   0 -10  12      147.88       81.33     11.86 o
   1 -10  12        0.19       -0.40      8.78 o
   2 -10  12       27.56       51.80     11.09 o
   3 -10  12       84.68      106.41     12.94 o
   4 -10  12       26.00       23.73     10.24 o
   5 -10  12        0.08       -4.12     11.00 o
   6 -10  12        3.66      -11.57     11.57 o
   7 -10  12       92.78       88.00     17.84 o
   8 -10  12       23.15       38.44     17.05 o
  -5  -9  12        2.43      -16.93     16.93 o
  -4  -9  12        5.66       10.98      6.56 o
  -3  -9  12        0.02       -5.90      5.90 o
  -2  -9  12       39.64       27.25      7.37 o
  -1  -9  12       64.28       60.89      9.57 o
   0  -9  12        0.96        9.87      8.28 o
   1  -9  12      224.51      257.30     15.91 o
   2  -9  12      340.98      338.35     17.76 o
   3  -9  12       36.63       54.11     10.50 o
   4  -9  12       10.08        9.00      8.88 o
   5  -9  12        5.25        0.13      9.45 o
   6  -9  12        2.82       -2.29      9.78 o
   7  -9  12        1.23       -1.66     11.32 o
   8  -9  12       11.48       33.32     16.02 o
  -6  -8  12       47.61       28.89     19.45 o
  -5  -8  12       89.79      111.14     18.18 o
  -4  -8  12      124.69       92.19      7.44 o
  -3  -8  12       36.11       31.18      6.41 o
  -2  -8  12       82.35       85.51      9.00 o
  -1  -8  12       50.13       47.99      8.42 o
   0  -8  12      479.63      435.42     24.28 o
   1  -8  12       16.37       11.15     10.22 o
   2  -8  12        3.38       -4.64      8.60 o
   3  -8  12       93.08       98.18     11.13 o
   4  -8  12      125.69      137.65     13.40 o
   5  -8  12       42.29       50.73      8.53 o
   6  -8  12        3.33        2.60      9.27 o
   7  -8  12       28.41       38.74     11.59 o
   8  -8  12        3.26       -6.07     10.95 o
   9  -8  12        4.35       25.54     13.56 o
  -7  -7  12        0.16       35.99     30.85 o
  -6  -7  12       28.59       -9.66     22.60 o
  -5  -7  12       45.36       21.87     36.16 o
  -4  -7  12       10.77        8.86      5.59 o
  -3  -7  12       26.61       40.25      8.36 o
  -2  -7  12      115.09      114.31     11.50 o
  -1  -7  12      376.42      337.74     14.58 o
   0  -7  12      147.75      164.25     11.38 o
   1  -7  12      175.60      231.34     13.34 o
   2  -7  12      578.31      604.71     18.54 o
   3  -7  12       32.66       18.12      6.03 o
   4  -7  12       10.21        0.78     10.10 o
   5  -7  12      214.26      234.94     21.02 o
   6  -7  12      218.47      208.34     17.95 o
   7  -7  12      208.40      207.83     17.10 o
   8  -7  12        1.60        5.63     11.68 o
   9  -7  12        3.54        4.72     13.23 o
  -8  -6  12      129.36      143.72     16.24 o
  -7  -6  12       22.34       44.69     10.86 o
  -6  -6  12       19.71       17.92      5.49 o
  -5  -6  12      115.89      124.02      9.53 o
  -4  -6  12       14.98       10.02      5.85 o
  -3  -6  12       58.24       49.28      7.22 o
  -2  -6  12       56.13       37.69      9.65 o
  -1  -6  12       13.59       17.57      5.59 o
   0  -6  12        7.49        6.66      5.05 o
   1  -6  12     1532.06     1468.19     26.21 o
   2  -6  12       14.31       11.06      5.91 o
   3  -6  12       14.47        8.60      5.89 o
   4  -6  12        1.32       -6.04      6.04 o
   5  -6  12        0.04        5.03      7.40 o
   6  -6  12       10.19        3.72     11.04 o
   7  -6  12       47.01       50.59     13.16 o
   8  -6  12       16.30       21.23     11.88 o
   9  -6  12        0.20      -11.07     11.07 o
  -8  -5  12        0.44        7.61      8.56 o
  -7  -5  12       58.22       61.04      7.85 o
  -6  -5  12      105.30       75.99      8.33 o
  -5  -5  12        8.67        9.74      6.25 o
  -4  -5  12      982.79      928.06     23.29 o
  -3  -5  12       46.40       45.17      6.51 o
  -2  -5  12      730.50      766.06     17.18 o
  -1  -5  12      215.51      206.56     11.90 o
   0  -5  12       76.29       79.01      6.81 o
   1  -5  12      229.73      242.53      9.89 o
   2  -5  12       28.08       28.24      5.14 o
   3  -5  12      113.30      109.20     10.58 o
   4  -5  12        2.41        7.19      6.34 o
   5  -5  12      147.15      154.07     12.12 o
   6  -5  12        0.63       -4.01      7.68 o
   7  -5  12       17.61       56.55     19.05 o
   8  -5  12       21.33       30.91     15.45 o
   9  -5  12       23.30       27.29     12.92 o
  -9  -4  12       35.83       46.85     17.99 o
  -8  -4  12       37.19       45.26     11.25 o
  -7  -4  12        9.37       11.19      8.70 o
  -6  -4  12      115.62       99.91      9.47 o
  -5  -4  12      179.98      185.45     11.71 o
  -4  -4  12        3.55        5.64      5.66 o
  -3  -4  12      606.51      628.13     16.05 o
  -2  -4  12      245.68      295.63      9.86 o
  -1  -4  12      223.81      237.62      9.90 o
   0  -4  12        0.35       -1.45      4.56 o
   1  -4  12       57.12       62.17      6.23 o
   2  -4  12       14.96       18.13      4.53 o
   3  -4  12      180.52      165.31     11.68 o
   4  -4  12     1657.14     1643.61     33.27 o
   5  -4  12      366.22      343.19     17.23 o
   6  -4  12      174.09      147.67     13.56 o
   7  -4  12      297.05      342.51     30.40 o
   8  -4  12       11.88       23.69     13.76 o
   9  -4  12        0.11        2.29     12.58 o
  -9  -3  12        6.96       -0.07     16.86 o
  -8  -3  12       17.52       36.71     17.97 o
  -7  -3  12      118.29       90.96     10.37 o
  -6  -3  12        0.86       -0.06      8.22 o
  -5  -3  12       97.09      122.05     10.63 o
  -4  -3  12      337.04      394.84     13.02 o
  -3  -3  12      200.60      206.69      9.12 o
  -2  -3  12       52.52       64.32      9.15 o
  -1  -3  12       56.31       49.40      6.32 o
   0  -3  12      146.42      182.24      8.59 o
   1  -3  12       22.20       17.86      4.16 o
   2  -3  12      235.98      219.37     11.27 o
   3  -3  12       25.78       26.02      7.14 o
   4  -3  12        0.28       -2.17      5.78 o
   5  -3  12       14.29       -0.12      8.26 o
   6  -3  12        9.20       -2.11      8.76 o
   7  -3  12       13.68        2.01     10.53 o
   8  -3  12        1.00       16.93     13.70 o
   9  -3  12       59.84       63.55     19.88 o
 -10  -2  12       38.68       56.32     13.83 o
  -9  -2  12        4.55        6.22      9.95 o
  -8  -2  12       52.68       48.71     12.33 o
  -7  -2  12        1.31       -7.59      7.59 o
  -6  -2  12       11.41       12.53      9.79 o
  -5  -2  12      710.15      683.99     23.33 o
  -4  -2  12      448.08      437.64     14.55 o
  -3  -2  12     2036.55     2074.57     34.88 o
  -2  -2  12      149.99      159.17      8.87 o
  -1  -2  12        0.92       -4.20      4.20 o
   0  -2  12        3.43       -5.05      5.05 o
   1  -2  12      658.56      683.44     22.90 o
   2  -2  12        7.13        2.53      6.20 o
   3  -2  12      763.29      707.17     22.41 o
   4  -2  12       89.59       82.80     11.16 o
   5  -2  12       15.93        1.10      7.96 o
   6  -2  12       33.10       32.14     10.90 o
   7  -2  12      197.88      180.21     17.30 o
   8  -2  12        0.02       -1.25     10.88 o
   9  -2  12        6.18       21.03     16.52 o
 -10  -1  12       15.84       29.21     12.08 o
  -9  -1  12        1.01        3.60     11.98 o
  -8  -1  12      354.12      333.61     21.54 o
  -7  -1  12        0.28        1.79      9.39 o
  -6  -1  12       37.96       35.56      9.37 o
  -5  -1  12       18.73        7.28      5.63 o
  -4  -1  12      559.19      588.98     19.33 o
  -3  -1  12       20.63       12.08      5.57 o
  -2  -1  12      327.56      340.54     13.45 o
  -1  -1  12        1.38       -3.65      4.47 o
   0  -1  12      858.46      860.13     23.11 o
   1  -1  12       11.96       10.80      6.24 o
   2  -1  12      360.99      398.03     17.39 o
   3  -1  12       17.82        8.89      7.74 o
   4  -1  12     1234.25     1197.72     31.86 o
   5  -1  12       66.99       98.21     13.13 o
   6  -1  12      281.55      346.60     20.55 o
   7  -1  12       57.93       56.79     12.74 o
   8  -1  12        1.50       -4.04     14.89 o
 -10   0  12       54.91       39.47     14.15 o
  -9   0  12      133.26      122.09     16.69 o
  -8   0  12        2.47        0.83     11.03 o
  -7   0  12       20.10       41.57     12.17 o
  -6   0  12       88.84      115.41     19.36 o
  -5   0  12      392.12      411.04     18.36 o
  -4   0  12        2.79       -4.68      5.63 o
  -3   0  12       73.40       71.48     10.26 o
  -2   0  12      423.76      383.45     13.96 o
  -1   0  12       98.27      101.83     11.79 o
   0   0  12       45.05       45.78      7.33 o
   1   0  12       50.90       36.99      8.09 o
   2   0  12       18.83       27.21      8.39 o
   3   0  12       17.51        4.17      7.98 o
   4   0  12      275.66      242.91     15.15 o
   5   0  12      196.86      213.46     21.19 o
   6   0  12       51.93       64.41     12.66 o
   7   0  12      145.69      177.83     19.61 o
   8   0  12       27.23       28.12     13.87 o
 -11   1  12       20.31       36.48     14.88 o
 -10   1  12        8.51        1.35     12.08 o
  -9   1  12       47.31       63.45     22.50 o
  -8   1  12        5.89      -11.22     12.40 o
  -7   1  12      255.80      272.77     20.98 o
  -6   1  12        4.23      -12.21     12.21 o
  -5   1  12       78.67      119.09     14.10 o
  -4   1  12      812.68      838.35     25.16 o
  -3   1  12       81.85       88.28      8.87 o
  -2   1  12      307.93      297.68     14.71 o
  -1   1  12       35.98       31.72      6.64 o
   0   1  12       35.53       42.64     11.18 o
   1   1  12       79.44       89.96     10.51 o
   2   1  12      387.40      380.36     17.23 o
   3   1  12      157.75      179.68     13.71 o
   4   1  12      242.96      274.16     23.69 o
   5   1  12       14.32       19.64     10.84 o
   6   1  12       34.96        6.68     10.52 o
   7   1  12        4.17       -3.73     11.81 o
   8   1  12       12.28       29.42     13.45 o
 -11   2  12       11.35       37.28     14.69 o
 -10   2  12        3.68       -1.39     12.59 o
  -9   2  12      148.90      131.20     19.94 o
  -8   2  12      101.54      149.42     24.27 o
  -7   2  12       62.43       81.30     15.41 o
  -6   2  12       95.00      132.38     24.43 o
  -5   2  12       41.06       39.67     15.38 o
  -4   2  12        2.32       -1.72      6.03 o
  -3   2  12      141.43      158.90     11.72 o
  -2   2  12        7.77        6.18      6.49 o
  -1   2  12       13.83       15.47      6.79 o
   0   2  12       14.26       17.68      7.07 o
   1   2  12       22.24       33.33     10.64 o
   2   2  12      509.74      515.93     20.62 o
   3   2  12      533.02      510.25     23.24 o
   4   2  12        1.43        4.36      9.79 o
   5   2  12        6.16       23.37     11.03 o
   6   2  12       69.50       62.88     14.28 o
   7   2  12       15.43       22.34     12.56 o
 -10   3  12       48.88       27.03     18.51 o
  -9   3  12        0.20      -11.29     11.29 o
  -8   3  12       91.42      105.26     24.70 o
  -7   3  12       24.48       16.24      7.96 o
  -6   3  12      101.43      119.27     11.32 o
  -5   3  12       39.90       35.89      8.60 o
  -4   3  12       43.78       40.20      8.10 o
  -3   3  12      239.80      247.34     13.14 o
  -2   3  12      132.83      158.51     11.29 o
  -1   3  12        0.13       -1.23      5.54 o
   0   3  12      205.98      195.41     12.22 o
   1   3  12       11.24       11.87      5.75 o
   2   3  12      194.36      205.91     14.47 o
   3   3  12        1.50        7.83      8.56 o
   4   3  12       98.74      115.38     14.56 o
   5   3  12       55.51       53.77     14.42 o
   6   3  12       61.35       86.56     14.93 o
 -10   4  12       19.17       16.72     14.27 o
  -9   4  12       14.03       16.84     21.62 o
  -8   4  12       11.95        6.76      9.63 o
  -7   4  12       38.42       35.87     11.67 o
  -6   4  12      116.74      129.19     12.39 o
  -5   4  12       19.47       33.70      9.22 o
  -4   4  12        5.37        8.62      8.06 o
  -3   4  12      101.91       98.38     10.16 o
  -2   4  12       38.26       50.41      8.82 o
  -1   4  12       63.24       55.79      7.82 o
   0   4  12       35.67       29.50      7.62 o
   1   4  12       34.83       32.17      7.74 o
   2   4  12       23.19       22.39      9.70 o
   3   4  12      119.58      128.53     14.37 o
   4   4  12       79.41       97.56     13.77 o
   5   4  12       18.76       15.13     11.77 o
 -10   5  12        6.21       -4.39      9.53 o
  -9   5  12       20.47       21.35     14.55 o
  -8   5  12        0.02       -7.97     10.68 o
  -7   5  12       16.28       13.90      9.53 o
  -6   5  12        0.03       -3.85      8.48 o
  -5   5  12        6.31        4.54      8.49 o
  -4   5  12        6.27       16.39     10.64 o
  -3   5  12        0.03        0.90      7.47 o
  -2   5  12       28.31       30.50      8.40 o
  -1   5  12        0.00        0.34      7.11 o
   0   5  12       31.45       36.84      8.47 o
   1   5  12      325.30      369.22     19.10 o
   2   5  12        2.27        1.25      9.58 o
   3   5  12       10.70       20.20     11.23 o
   4   5  12       14.38       12.95     13.28 o
  -9   6  12       11.24       21.74     21.02 o
  -8   6  12        8.41       -7.26      9.14 o
  -7   6  12        2.07       -6.23      9.34 o
  -6   6  12       84.26       79.65     12.30 o
  -5   6  12        3.41        7.54     10.72 o
  -4   6  12        4.21        9.16     10.16 o
  -3   6  12       24.02       28.16     10.45 o
  -2   6  12        1.12       -2.50      7.82 o
  -1   6  12       50.44       47.05      9.80 o
   0   6  12       54.05       55.59     11.60 o
   1   6  12      182.60      174.11     22.58 o
   2   6  12        1.60      -10.23     10.23 o
   3   6  12        7.31        3.82     11.60 o
  -9   7  12        4.05       17.15     14.28 o
  -8   7  12       14.52       23.14     12.57 o
  -7   7  12        3.95       -1.27     12.61 o
  -6   7  12        7.60       -4.84     10.76 o
  -5   7  12        5.07       23.16     11.98 o
  -4   7  12       26.76       27.35     11.97 o
  -3   7  12        7.24        1.83      9.26 o
  -2   7  12       62.75       75.18     11.26 o
  -1   7  12        9.69       16.85     11.07 o
   0   7  12        0.37       -0.57     10.79 o
   1   7  12       70.01       84.47     14.30 o
   2   7  12       18.78       12.74     12.84 o
  -7   8  12        1.83       14.41     13.29 o
  -6   8  12        1.80       -9.10     11.62 o
  -5   8  12        5.37       -8.17     11.41 o
  -4   8  12        2.26       -9.59      9.59 o
  -3   8  12        0.61      -11.91     11.91 o
  -2   8  12        2.94        2.50     11.28 o
  -1   8  12        5.00        9.87     11.82 o
   0   8  12       19.99       22.17     14.68 o
   2 -12  13       95.89      125.24     19.37 o
   3 -12  13       29.84       23.92     15.35 o
  -1 -11  13        6.48       -5.38      9.50 o
   0 -11  13        2.07       -6.45      9.05 o
   1 -11  13       71.83       71.47     12.28 o
   2 -11  13        2.41       -3.59      9.45 o
   3 -11  13        3.85        5.32     10.12 o
   4 -11  13       14.53        4.42     17.76 o
   5 -11  13        0.28      -10.77     10.77 o
   6 -11  13        2.24       -3.69     14.00 o
  -3 -10  13        6.51        1.17      7.79 o
  -2 -10  13        0.89        0.24      7.86 o
  -1 -10  13       38.36       49.66     10.64 o
   0 -10  13      107.43      120.39     13.32 o
   1 -10  13        4.01       -4.14      8.74 o
   2 -10  13        0.02        6.83      9.11 o
   3 -10  13       53.90       20.01     10.19 o
   4 -10  13       46.48       48.93     11.69 o
   5 -10  13       70.80      100.25     15.87 o
   6 -10  13       20.80       31.37     13.96 o
   7 -10  13       57.47       64.64     13.96 o
  -5  -9  13       12.34       -6.31     16.72 o
  -4  -9  13        0.26       -6.33      6.44 o
  -3  -9  13        0.81        6.74      6.67 o
  -2  -9  13       46.33       39.91     13.94 o
  -1  -9  13       26.17       13.98     16.70 o
   0  -9  13       83.75       97.56     11.82 o
   1  -9  13      210.20      215.35     19.74 o
   2  -9  13      318.05      278.02     22.86 o
   3  -9  13        8.52        2.64      8.65 o
   4  -9  13        0.54       -0.31      8.49 o
   5  -9  13       82.36       90.52     13.13 o
   6  -9  13       62.34       83.48     13.33 o
   7  -9  13        4.34        8.40     11.03 o
   8  -9  13        1.17      -13.86     13.86 o
  -6  -8  13        0.17       43.52     28.63 o
  -5  -8  13       81.35       84.31      8.67 o
  -4  -8  13      138.06      135.57     11.10 o
  -3  -8  13       50.10       53.46      7.85 o
  -2  -8  13      186.92      195.16     12.05 o
  -1  -8  13       56.75       79.04     15.72 o
   0  -8  13       18.90        3.68      9.01 o
   1  -8  13      158.40      155.22     19.83 o
   2  -8  13       55.20       69.12     11.50 o
   3  -8  13       61.02       53.87     14.65 o
   4  -8  13       98.32       61.67     10.41 o
   5  -8  13       54.35       38.72     11.29 o
   6  -8  13       19.63       21.66     10.49 o
   7  -8  13        4.80        2.01     10.68 o
   8  -8  13        5.71        8.36     12.37 o
  -7  -7  13        0.03      -13.47     24.29 o
  -6  -7  13        0.26       -6.18      6.56 o
  -5  -7  13        0.02        2.29      5.77 o
  -4  -7  13       20.77       31.53      9.09 o
  -3  -7  13       32.81       14.05      8.78 o
  -2  -7  13        2.26       -3.78      6.35 o
  -1  -7  13      104.63       94.81      9.91 o
   0  -7  13      254.99      264.32     15.94 o
   1  -7  13      658.63      656.02     24.66 o
   2  -7  13      355.74      329.91     15.84 o
   3  -7  13      172.93      175.24     12.64 o
   4  -7  13      240.77      254.29     13.44 o
   5  -7  13      142.47      143.85     11.30 o
   6  -7  13       28.41       17.53     12.00 o
   7  -7  13        4.90        8.21     13.20 o
   8  -7  13       31.16       31.58     13.06 o
   9  -7  13        5.53       -7.79     12.96 o
  -7  -6  13       18.38       19.15      6.48 o
  -6  -6  13        0.39       -2.31      6.87 o
  -5  -6  13       93.34      106.00      9.35 o
  -4  -6  13       99.86       92.42      8.90 o
  -3  -6  13      104.67       87.75      9.03 o
  -2  -6  13       63.63       43.35      8.96 o
  -1  -6  13     1021.58     1041.34     27.15 o
   0  -6  13       88.98       78.28      9.68 o
   1  -6  13       45.79       42.96      7.72 o
   2  -6  13       78.31       88.61      9.00 o
   3  -6  13       94.23       82.99      8.03 o
   4  -6  13        9.18       -4.10      6.45 o
   5  -6  13      168.39      190.39     12.09 o
   6  -6  13        3.32      -10.58     10.58 o
   7  -6  13        9.63       -3.21     12.46 o
   8  -6  13        0.10       -6.85     13.41 o
   9  -6  13        0.03       -9.77     11.93 o
  -8  -5  13        0.00       -6.55      8.01 o
  -7  -5  13       22.76       28.09      7.69 o
  -6  -5  13      317.16      318.75     14.80 o
  -5  -5  13        0.06       -2.37      6.64 o
  -4  -5  13      191.48      228.41     12.99 o
  -3  -5  13      123.57      110.59      9.60 o
  -2  -5  13      543.49      537.05     18.53 o
  -1  -5  13       14.78       21.97      5.90 o
   0  -5  13       22.13       18.07      6.42 o
   1  -5  13       16.02        1.42      5.67 o
   2  -5  13      129.40      131.00      8.51 o
   3  -5  13       66.12       81.81      9.92 o
   4  -5  13      210.10      244.39     15.57 o
   5  -5  13      210.15      211.78     12.19 o
   6  -5  13        2.94        0.37      8.32 o
   7  -5  13       14.90       19.59     13.76 o
   8  -5  13       19.95       23.43     25.75 o
   9  -5  13        9.08        4.34     12.46 o
  -9  -4  13        1.94        7.94     10.04 o
  -8  -4  13        4.71       -7.06      8.80 o
  -7  -4  13        2.47       -1.91      8.32 o
  -6  -4  13        0.61       -3.56      7.06 o
  -5  -4  13       57.88       81.73      9.82 o
  -4  -4  13       19.31       17.32     12.96 o
  -3  -4  13      157.92      156.66     12.21 o
  -2  -4  13       94.00      113.30      9.50 o
  -1  -4  13      934.68      861.66     19.77 o
   0  -4  13      904.13      849.24     18.49 o
   1  -4  13        8.51        8.28      5.56 o
   2  -4  13        1.78        6.17      5.85 o
   3  -4  13       40.56       41.04      6.93 o
   4  -4  13      533.28      532.91     18.64 o
   5  -4  13       32.37       -1.49      9.13 o
   6  -4  13       31.18       23.60     10.93 o
   7  -4  13       24.55        6.59     13.19 o
   8  -4  13       19.23       17.90     14.15 o
   9  -4  13       21.66        4.76     16.36 o
  -9  -3  13        3.41        7.26     10.99 o
  -8  -3  13       64.50       56.41     12.42 o
  -7  -3  13      191.87      222.95     43.82 o
  -6  -3  13       32.19        7.49      9.24 o
  -5  -3  13      218.98      194.97     13.23 o
  -4  -3  13        9.76        9.66      7.63 o
  -3  -3  13      139.18      133.86     10.34 o
  -2  -3  13      816.58      884.91     20.05 o
  -1  -3  13      997.77      991.97     21.90 o
   0  -3  13        0.25        2.03      5.86 o
   1  -3  13      591.39      614.44     23.72 o
   2  -3  13        0.30        9.13      6.31 o
   3  -3  13       16.57       11.83      8.08 o
   4  -3  13      128.29      110.86     11.92 o
   5  -3  13       89.20       94.97     11.81 o
   6  -3  13        0.16       11.67     11.76 o
   7  -3  13       42.28       40.99     25.75 o
   8  -3  13       32.68       36.13     14.77 o
   9  -3  13       11.52       31.24     18.30 o
 -10  -2  13        0.26       -9.95      9.95 o
  -9  -2  13        0.66      -10.24     10.24 o
  -8  -2  13       25.63       11.86     11.06 o
  -7  -2  13      174.27      213.27     20.81 o
  -6  -2  13      517.06      476.95     24.38 o
  -5  -2  13      114.83      123.47     12.12 o
  -4  -2  13       71.08       74.30     11.57 o
  -3  -2  13      115.90      119.89      8.63 o
  -2  -2  13       52.69       39.55      7.03 o
  -1  -2  13      682.82      727.74     20.07 o
   0  -2  13       13.06       18.77      6.94 o
   1  -2  13      117.87       92.18     11.51 o
   2  -2  13      181.75      214.31     12.16 o
   3  -2  13       41.89       50.40      9.75 o
   4  -2  13      344.17      357.47     19.47 o
   5  -2  13       35.57        6.74      8.76 o
   6  -2  13        1.97       -7.67     15.12 o
   7  -2  13       21.46       10.26     12.51 o
   8  -2  13       21.67       25.14     14.81 o
 -10  -1  13        7.53        6.07     11.82 o
  -9  -1  13       33.51       48.76     13.09 o
  -8  -1  13        8.77       20.50     11.61 o
  -7  -1  13       82.65       95.18     14.88 o
  -6  -1  13       13.94        8.25      9.89 o
  -5  -1  13      275.86      235.23     32.86 o
  -4  -1  13      170.10      147.32     11.40 o
  -3  -1  13      137.47      156.82      9.84 o
  -2  -1  13     1092.03     1019.41     23.69 o
  -1  -1  13      229.67      237.60      9.85 o
   0  -1  13       64.77       50.63      7.96 o
   1  -1  13       19.73       13.32      6.86 o
   2  -1  13     1297.31     1235.63     31.93 o
   3  -1  13       49.64       61.94     10.22 o
   4  -1  13        0.65        7.05      9.05 o
   5  -1  13       66.04       53.22     11.97 o
   6  -1  13        4.43       10.12     10.91 o
   7  -1  13        7.52        7.15     10.93 o
   8  -1  13       38.74       44.28     18.34 o
 -10   0  13        0.11        8.54     12.07 o
  -9   0  13        0.05        3.23     10.88 o
  -8   0  13       69.17      145.81     31.09 o
  -7   0  13       90.54       98.53     15.40 o
  -6   0  13        0.02       -9.77      9.77 o
  -5   0  13       25.56        6.42      7.78 o
  -4   0  13       23.59       39.17     13.95 o
  -3   0  13       35.19       54.58      8.97 o
  -2   0  13      372.97      392.06     16.11 o
  -1   0  13      244.08      247.60     25.54 o
   0   0  13        3.26        4.81      6.45 o
   1   0  13       10.56       -1.90      7.47 o
   2   0  13      265.11      253.83     14.90 o
   3   0  13       21.94       20.67      9.01 o
   4   0  13        1.55        6.02      9.82 o
   5   0  13       41.32       58.94     12.95 o
   6   0  13       17.18       14.77     11.16 o
   7   0  13      166.98      196.92     20.67 o
 -10   1  13        7.76       19.78     16.57 o
  -9   1  13        2.07       -0.21     11.91 o
  -8   1  13        0.94        7.70     11.60 o
  -7   1  13      219.11      220.00     20.62 o
  -6   1  13       69.50       64.48     14.02 o
  -5   1  13      385.65      373.79     34.80 o
  -4   1  13       16.15       21.16      9.04 o
  -3   1  13        4.08       -0.32      7.17 o
  -2   1  13        4.33        6.02      5.51 o
  -1   1  13      197.81      249.44     14.21 o
   0   1  13      330.03      325.81     16.15 o
   1   1  13        2.47        0.18      7.71 o
   2   1  13       52.92       42.12      9.46 o
   3   1  13       18.65        6.10      9.67 o
   4   1  13       54.84       33.63     10.98 o
   5   1  13       54.23       43.57     15.31 o
   6   1  13        5.12        7.81     15.09 o
   7   1  13       51.66       37.74     15.79 o
 -10   2  13       10.91      -11.75     11.75 o
  -9   2  13       22.30       -2.03     12.46 o
  -8   2  13       21.68       14.56     12.78 o
  -7   2  13      103.35      121.21     18.20 o
  -6   2  13      489.33      488.83     22.46 o
  -5   2  13      100.96      114.26     13.19 o
  -4   2  13       38.12       29.09     10.36 o
  -3   2  13      303.26      350.58     44.84 o
  -2   2  13      333.00      346.95     14.91 o
  -1   2  13       21.21       13.18      7.19 o
   0   2  13      348.68      388.58     18.23 o
   1   2  13       81.98       77.73     10.77 o
   2   2  13      143.94      127.42     14.66 o
   3   2  13       28.77       28.53     11.33 o
   4   2  13      201.05      231.42     18.26 o
   5   2  13        0.01       -1.58     10.70 o
   6   2  13        2.67        6.14     12.29 o
 -10   3  13        0.95      -10.32     13.03 o
  -9   3  13        1.25       -0.65     12.50 o
  -8   3  13       33.32       17.41     26.23 o
  -7   3  13       30.87        2.53     11.67 o
  -6   3  13        3.68       -7.26      7.26 o
  -5   3  13       25.83       13.00      8.59 o
  -4   3  13      291.06      318.53     16.46 o
  -3   3  13        2.27       -3.25      7.48 o
  -2   3  13      180.99      203.96     12.80 o
  -1   3  13        0.05       -5.75      5.75 o
   0   3  13       38.27       28.42      8.77 o
   1   3  13        3.74        1.89      8.55 o
   2   3  13       31.62       32.36     10.33 o
   3   3  13      143.05      145.44     16.13 o
   4   3  13       13.40        8.88     10.65 o
   5   3  13       46.19       47.57     14.47 o
   6   3  13       86.60       78.29     19.27 o
 -10   4  13        0.05      -12.29     12.29 o
  -9   4  13       36.40       -0.08     13.42 o
  -8   4  13       16.96       16.64     15.47 o
  -7   4  13       17.26       -4.62      8.44 o
  -6   4  13       59.89       41.46     10.26 o
  -5   4  13       79.56       79.25     15.43 o
  -4   4  13        6.04       17.12      8.79 o
  -3   4  13        6.93        3.77      8.35 o
  -2   4  13        9.50       20.08      8.13 o
  -1   4  13        0.08        6.97      7.21 o
   0   4  13       45.62       37.14     12.63 o
   1   4  13       97.01      118.50     13.08 o
   2   4  13        1.93       -1.96      9.14 o
   3   4  13       81.06       73.66     26.41 o
   4   4  13       14.96        4.71     12.29 o
   5   4  13        0.01       -0.80     19.55 o
  -9   5  13       60.73       60.21     13.20 o
  -8   5  13        9.33       -0.43     10.84 o
  -7   5  13        6.63       -0.37      9.52 o
  -6   5  13       13.40       -4.53      9.29 o
  -5   5  13        0.83       -8.55      8.55 o
  -4   5  13        3.70       -2.35      8.48 o
  -3   5  13       26.04       25.76     11.03 o
  -2   5  13       28.98       39.13     10.10 o
  -1   5  13       16.53       21.27      9.78 o
   0   5  13      112.77       87.77     12.51 o
   1   5  13       37.36       47.93     11.37 o
   2   5  13        2.39        4.27     10.69 o
   3   5  13       12.54       24.30     11.78 o
   4   5  13        2.77       27.42     12.64 o
  -9   6  13        0.07       -3.16     10.96 o
  -8   6  13       12.67       38.12     12.66 o
  -7   6  13        3.60        7.69     11.19 o
  -6   6  13        0.00        9.82     10.99 o
  -5   6  13       31.83       42.19     16.82 o
  -4   6  13        9.10       17.86     12.27 o
  -3   6  13       17.30       15.82      9.82 o
  -2   6  13       18.08       10.38      9.33 o
  -1   6  13       34.36       20.48     10.73 o
   0   6  13        1.23        6.79     10.33 o
   1   6  13       16.45       14.28     11.50 o
   2   6  13       26.58       15.02     12.54 o
  -8   7  13        6.62       -7.25     13.25 o
  -7   7  13        1.33        2.22     11.98 o
  -6   7  13        0.02       10.06     12.17 o
  -5   7  13        0.21       11.08     11.44 o
  -4   7  13        8.65       24.76     12.31 o
  -3   7  13        8.22       13.69     10.20 o
  -2   7  13        1.51        2.57     11.31 o
  -1   7  13        9.58       16.08     13.22 o
   0   7  13        0.31       -7.08     10.81 o
   1   7  13        0.10       10.29     11.93 o
  -6   8  13        4.41       11.55     13.15 o
  -5   8  13        1.29       -5.21     11.99 o
  -4   8  13        0.00        3.64     10.79 o
  -3   8  13        9.34       -0.35     11.78 o
  -2   8  13        7.58       21.36     14.64 o
   0 -11  14        4.56        9.06     10.12 o
   1 -11  14       20.37       46.30     11.80 o
   2 -11  14        6.61       -0.83      9.90 o
   3 -11  14       18.40       12.75     10.82 o
   4 -11  14       52.69       15.89     17.90 o
   5 -11  14        0.08      -15.59     15.59 o
  -3 -10  14       11.27        5.43      8.19 o
  -2 -10  14       11.57       18.64      9.36 o
  -1 -10  14       16.87       22.62      9.69 o
   0 -10  14       10.75       14.44      9.16 o
   1 -10  14        0.03        0.11      9.17 o
   2 -10  14        0.93        0.02      9.40 o
   3 -10  14       16.86       20.95      9.93 o
   4 -10  14       22.37       19.95     12.49 o
   5 -10  14       34.12       43.50     19.52 o
   6 -10  14        6.20        6.52     12.43 o
  -4  -9  14        1.70        1.81      7.40 o
  -3  -9  14        1.43        0.47      7.63 o
  -2  -9  14       26.26        6.11      8.29 o
  -1  -9  14       14.50       27.79     10.17 o
   0  -9  14       15.25        1.95     10.05 o
   1  -9  14       76.74       74.35     12.58 o
   2  -9  14        0.14       -6.94      9.39 o
   3  -9  14        0.89       -2.17      9.59 o
   4  -9  14       10.95       13.10      9.16 o
   5  -9  14        6.40      -10.52     10.52 o
   6  -9  14       15.22       -8.47     10.11 o
   7  -9  14        1.54      -11.58     12.44 o
  -5  -8  14       36.70       25.31     10.01 o
  -4  -8  14       20.15       31.21      8.92 o
  -3  -8  14        0.01       -6.71      6.71 o
  -2  -8  14      139.67      147.14     17.09 o
  -1  -8  14        9.89       10.36      9.18 o
   0  -8  14       27.75       15.56     15.77 o
   1  -8  14        6.68       23.71     10.16 o
   2  -8  14       67.25       82.04     12.06 o
   3  -8  14      136.33      145.87     14.58 o
   4  -8  14        6.55       19.00      9.05 o
   5  -8  14      133.32      146.06     15.92 o
   6  -8  14       30.74       18.25     14.11 o
   7  -8  14       36.37       14.14     13.12 o
   8  -8  14       13.38       10.00     23.57 o
  -6  -7  14        5.34        6.65      8.96 o
  -5  -7  14       53.90       64.54      8.52 o
  -4  -7  14       18.98       26.02      7.37 o
  -3  -7  14       66.87       66.12     11.42 o
  -2  -7  14        7.28        2.57      7.14 o
  -1  -7  14      122.56      115.07     12.62 o
   0  -7  14        0.47        8.12      8.52 o
   1  -7  14       27.05       25.60      9.75 o
   2  -7  14       23.89       14.10      9.51 o
   3  -7  14       62.46       46.81      9.38 o
   4  -7  14      131.77      114.45     11.74 o
   5  -7  14       31.28       22.16      8.33 o
   6  -7  14        1.08        5.74     11.27 o
   7  -7  14        4.81        4.49     15.58 o
   8  -7  14        8.13       11.88     12.85 o
  -7  -6  14       44.93       44.93      9.79 o
  -6  -6  14       51.12       42.41      8.64 o
  -5  -6  14        5.51        0.61      6.99 o
  -4  -6  14        0.01       -6.54      6.54 o
  -3  -6  14       89.87       78.58     13.48 o
  -2  -6  14       11.17        7.29      6.93 o
  -1  -6  14      111.89      110.95     12.39 o
   0  -6  14      580.54      495.52     29.25 o
   1  -6  14      164.68      177.64     19.35 o
   2  -6  14       59.43       51.20      8.56 o
   3  -6  14      216.47      236.29     14.11 o
   4  -6  14       46.53       26.40      8.06 o
   5  -6  14       19.33       26.88      9.73 o
   6  -6  14       46.25       47.34     13.07 o
   7  -6  14        4.03       -2.72     13.64 o
   8  -6  14       50.60       64.54     17.90 o
  -8  -5  14        0.05       -0.66     10.92 o
  -7  -5  14        8.59        8.33      9.31 o
  -6  -5  14       86.23      102.17     11.96 o
  -5  -5  14       21.95       10.01      7.68 o
  -4  -5  14       84.45       91.17     10.70 o
  -3  -5  14        0.05       -6.97      6.97 o
  -2  -5  14        1.38       -6.57      6.57 o
  -1  -5  14        1.41       -6.68      6.68 o
   0  -5  14       58.59       51.94      7.95 o
   1  -5  14      594.39      613.89     18.45 o
   2  -5  14       33.77       17.14      6.20 o
   3  -5  14       29.68        4.89      7.29 o
   4  -5  14      227.13      200.16     14.23 o
   5  -5  14       35.03       23.99      9.53 o
   6  -5  14        4.97       16.80      9.17 o
   7  -5  14        4.34      -15.03     16.35 o
   8  -5  14       59.52       45.10     16.22 o
  -8  -4  14        9.86        6.48     10.89 o
  -7  -4  14        8.92        3.57     12.35 o
  -6  -4  14        5.26       14.63      9.91 o
  -5  -4  14       20.95       17.99      8.60 o
  -4  -4  14      108.37      103.77     11.42 o
  -3  -4  14        0.01       -0.27      7.67 o
  -2  -4  14       22.53        9.62      8.18 o
  -1  -4  14      360.03      374.67     14.60 o
   0  -4  14      181.53      221.66     16.16 o
   1  -4  14       15.32       11.65      6.50 o
   2  -4  14      999.88      964.83     23.06 o
   3  -4  14        6.00       17.09      8.22 o
   4  -4  14       15.47        0.99     10.17 o
   5  -4  14        7.16        5.28     22.70 o
   6  -4  14        5.09        2.42     12.48 o
   7  -4  14        0.06       -6.53     15.20 o
   8  -4  14        1.31       -6.99     14.02 o
  -9  -3  14        4.68        4.96     10.90 o
  -8  -3  14       82.17       48.59     14.45 o
  -7  -3  14       11.02        5.25     10.00 o
  -6  -3  14       32.21       28.53     11.15 o
  -5  -3  14       41.01       42.82     11.67 o
  -4  -3  14       42.17       40.02      9.55 o
  -3  -3  14      312.52      307.77     17.17 o
  -2  -3  14       98.99       79.52      8.98 o
  -1  -3  14       39.63       39.58      8.67 o
   0  -3  14        2.96       -1.55      7.31 o
   1  -3  14       96.52       99.50     13.64 o
   2  -3  14        1.71       -1.85      8.80 o
   3  -3  14        7.09       -1.87      8.57 o
   4  -3  14       48.14       54.30     12.13 o
   5  -3  14      166.18      191.26     17.09 o
   6  -3  14        0.87        6.61     12.23 o
   7  -3  14       50.91       53.07     15.82 o
   8  -3  14        2.94       -4.80     13.60 o
  -9  -2  14        0.13        8.53     11.68 o
  -8  -2  14        9.22       10.03     15.61 o
  -7  -2  14       24.24       33.22     11.85 o
  -6  -2  14        3.64       -3.13     14.37 o
  -5  -2  14       62.46       52.78     12.45 o
  -4  -2  14      179.90      169.07     16.80 o
  -3  -2  14       44.36       59.72      9.17 o
  -2  -2  14        5.50       -4.72      7.15 o
  -1  -2  14        2.76       -7.05      7.05 o
   0  -2  14      161.00      168.67     14.13 o
   1  -2  14       54.84       60.92     11.13 o
   2  -2  14      423.10      369.44     19.89 o
   3  -2  14      102.49       87.26     12.85 o
   4  -2  14       85.10       95.45     18.59 o
   5  -2  14      120.59      141.26     42.24 o
   6  -2  14        1.22      -10.95     10.95 o
   7  -2  14        0.94       -2.52     12.73 o
   8  -2  14      148.30      203.18     46.14 o
  -9  -1  14        8.21       11.42     14.56 o
  -8  -1  14       12.17        3.05     11.15 o
  -7  -1  14       18.60       -4.32     10.29 o
  -6  -1  14       43.13        9.81     11.42 o
  -5  -1  14        0.49      -11.61     11.61 o
  -4  -1  14        4.01        5.55      7.45 o
  -3  -1  14      425.39      468.66     18.83 o
  -2  -1  14      223.57      239.33     15.58 o
  -1  -1  14       15.20        2.83     12.05 o
   0  -1  14      100.29      118.11     11.09 o
   1  -1  14        3.60       -4.48      9.42 o
   2  -1  14      103.12      104.29     11.65 o
   3  -1  14       16.48        2.02      8.22 o
   4  -1  14      139.69      138.46     15.35 o
   5  -1  14        6.88       15.44     12.74 o
   6  -1  14        9.37        1.16     12.05 o
   7  -1  14       40.50       40.35     15.81 o
 -10   0  14       39.68       46.91     15.19 o
  -9   0  14        1.01        2.48     12.62 o
  -8   0  14       17.75       19.02     12.79 o
  -7   0  14      108.05      114.83     19.57 o
  -6   0  14       15.67        9.93     19.95 o
  -5   0  14      106.38      107.26     13.16 o
  -4   0  14      129.87      159.64     12.94 o
  -3   0  14      530.86      506.54     21.81 o
  -2   0  14      289.30      299.76     17.55 o
  -1   0  14      206.60      208.75     15.46 o
   0   0  14        4.10       19.22      8.18 o
   1   0  14       45.83       51.32     10.05 o
   2   0  14        1.30        3.14      8.07 o
   3   0  14      198.21      224.80     15.60 o
   4   0  14       80.98       83.43     13.82 o
   5   0  14       12.70       13.93     11.07 o
   6   0  14       11.48      -10.26     12.82 o
   7   0  14       13.82       23.27     17.30 o
 -10   1  14        8.36        8.95     13.89 o
  -9   1  14       10.04       11.42     13.44 o
  -8   1  14      144.72      110.93     24.22 o
  -7   1  14        0.50      -10.57     10.57 o
  -6   1  14       18.28       18.70     10.12 o
  -5   1  14        4.53        6.75      9.50 o
  -4   1  14        2.72       14.46      9.53 o
  -3   1  14       66.25       61.74     18.10 o
  -2   1  14       26.34       32.50     10.12 o
  -1   1  14        0.02       -4.71      8.83 o
   0   1  14      110.42      109.75     15.11 o
   1   1  14      414.34      385.91     18.79 o
   2   1  14      104.80      129.87     17.24 o
   3   1  14       42.35       42.85     19.11 o
   4   1  14       65.14       60.95     12.69 o
   5   1  14       28.82       42.72     13.08 o
   6   1  14        3.69      -17.76     25.66 o
 -10   2  14        3.05        7.99     14.01 o
  -9   2  14       19.28       40.08     15.35 o
  -8   2  14        0.45        3.87     12.51 o
  -7   2  14      110.21       87.70     24.87 o
  -6   2  14       27.65       17.89     18.14 o
  -5   2  14        1.04       11.56      9.81 o
  -4   2  14      282.88      284.10     18.15 o
  -3   2  14        2.18       -6.69      8.65 o
  -2   2  14       27.57        9.59     15.53 o
  -1   2  14        9.59       24.20     10.19 o
   0   2  14      228.47      196.70     14.73 o
   1   2  14      204.54      193.58     21.11 o
   2   2  14        7.16       -9.30      9.30 o
   3   2  14        5.08       -6.08     10.08 o
   4   2  14       66.53       99.45     14.94 o
   5   2  14       10.41       -6.47     11.86 o
   6   2  14       68.69       62.23     19.04 o
  -9   3  14       12.15      -11.45     13.56 o
  -8   3  14        0.51      -11.60     11.60 o
  -7   3  14        1.82      -10.38     10.38 o
  -6   3  14        0.00        0.91      9.98 o
  -5   3  14        0.28        4.87      8.15 o
  -4   3  14        4.38       10.27      8.55 o
  -3   3  14        1.43        6.98      8.44 o
  -2   3  14       10.89        4.38      8.42 o
  -1   3  14        0.03       -2.29      8.48 o
   0   3  14      126.76      142.22     13.82 o
   1   3  14       73.89       80.84     12.01 o
   2   3  14        0.27       15.18     12.24 o
   3   3  14        6.75        4.69     10.92 o
   4   3  14       26.74       27.58     13.92 o
   5   3  14        1.67       -7.41     19.06 o
  -9   4  14       35.64       46.07     16.35 o
  -8   4  14       36.86       34.76     17.48 o
  -7   4  14       26.77        6.60     10.16 o
  -6   4  14        0.25       -3.83      9.02 o
  -5   4  14        2.12       -0.55      8.99 o
  -4   4  14        1.57       -4.32      8.51 o
  -3   4  14       42.03       11.48     10.91 o
  -2   4  14       14.06       11.84      9.50 o
  -1   4  14       48.29       45.80     12.25 o
   0   4  14        1.27        5.65      9.16 o
   1   4  14       13.01       11.02      9.78 o
   2   4  14       91.28       80.90     12.84 o
   3   4  14       48.41       33.47     13.87 o
   4   4  14        0.59       -9.42     12.92 o
  -9   5  14       29.15       22.73     10.97 o
  -8   5  14       18.33        5.54     11.13 o
  -7   5  14        0.01       12.15     13.78 o
  -6   5  14        2.09       -8.72      9.50 o
  -5   5  14       97.18      102.83     13.35 o
  -4   5  14       14.28        2.73     11.04 o
  -3   5  14        1.19      -12.55     12.55 o
  -2   5  14       26.49       13.06     11.20 o
  -1   5  14       30.34       29.66     12.19 o
   0   5  14      100.37      115.26     15.31 o
   1   5  14       35.52       30.29     12.81 o
   2   5  14        1.63       -5.93     11.40 o
   3   5  14        7.58       15.22     16.09 o
  -8   6  14        5.49       -0.96     15.27 o
  -7   6  14        0.27       -7.72     12.46 o
  -6   6  14       28.98       42.03     12.66 o
  -5   6  14       10.36       14.15     12.04 o
  -4   6  14       13.13       42.08     12.91 o
  -3   6  14        3.90      -10.58     10.58 o
  -2   6  14       15.54       -8.32     10.64 o
  -1   6  14       12.54       12.98     11.80 o
   0   6  14        4.02       24.11     14.20 o
   1   6  14       54.47       61.68     15.43 o
  -6   7  14        0.40       -4.33     11.98 o
  -5   7  14        5.15       -5.52     13.31 o
  -4   7  14        0.00       -0.21     11.41 o
  -3   7  14        0.40        9.67     12.10 o
  -2   7  14        1.03       -5.80     11.61 o
  -1   7  14       14.40       15.31     16.26 o
   1 -11  15        3.43        2.83     11.23 o
   2 -11  15        0.33        5.73     11.93 o
   3 -11  15        0.21        3.53     13.34 o
  -2 -10  15        5.37        1.61      9.06 o
  -1 -10  15        0.04        5.80      9.38 o
   0 -10  15        7.72       -6.16      8.80 o
   1 -10  15       37.49       29.32     12.81 o
   2 -10  15        5.85        5.48      9.54 o
   3 -10  15        8.54        2.72     10.19 o
   4 -10  15        5.09        5.93     12.57 o
   5 -10  15        0.57       -3.35     13.32 o
  -3  -9  15       16.95        9.23      9.58 o
  -2  -9  15       19.13       27.47     10.30 o
  -1  -9  15       42.61       56.06     11.76 o
   0  -9  15       68.78       85.87     13.11 o
   1  -9  15        9.92       -0.81      9.59 o
   2  -9  15       68.45       70.48     12.58 o
   3  -9  15        5.61        0.68      9.74 o
   4  -9  15        0.01        1.63     14.53 o
   5  -9  15        4.76       -4.42     13.24 o
   6  -9  15       25.81       23.77     13.88 o
  -5  -8  15        1.00       -8.60      8.60 o
  -4  -8  15        3.88       -2.57      8.53 o
  -3  -8  15        5.13        8.37      9.00 o
  -2  -8  15        7.23       20.49     11.41 o
  -1  -8  15        2.37       -2.96      8.53 o
   0  -8  15       13.24       10.73      9.66 o
   1  -8  15      112.93       91.50     13.44 o
   2  -8  15       73.15       44.85     11.69 o
   3  -8  15       89.33       94.73     13.18 o
   4  -8  15        7.91        6.63      9.60 o
   5  -8  15        1.10       -8.73     21.93 o
   6  -8  15       21.63       31.55     15.74 o
   7  -8  15       21.00       24.12     16.65 o
  -6  -7  15        2.10        7.08      8.98 o
  -5  -7  15        0.96      -11.15     12.91 o
  -4  -7  15       98.31      108.49     14.28 o
  -3  -7  15       12.36        3.79      8.70 o
  -2  -7  15        6.87        2.43      8.78 o
  -1  -7  15      235.38      238.66     16.66 o
   0  -7  15       36.79       22.32      9.83 o
   1  -7  15        9.34        4.57      8.81 o
   2  -7  15        6.03        4.47      8.70 o
   3  -7  15        1.69        5.43      8.54 o
   4  -7  15       10.17        2.08      9.91 o
   5  -7  15        4.85       -5.68     11.63 o
   6  -7  15       10.13       15.40     14.22 o
   7  -7  15        2.92       -4.89     26.99 o
  -7  -6  15       11.36        5.62      9.08 o
  -6  -6  15       73.62       75.84     12.19 o
  -5  -6  15        9.66        9.45      9.87 o
  -4  -6  15       33.55       50.62     13.58 o
  -3  -6  15       10.01       12.41      9.07 o
  -2  -6  15       84.17       87.45     12.04 o
  -1  -6  15      128.14      108.58     12.76 o
   0  -6  15       91.13       75.86     11.43 o
   1  -6  15      273.60      280.95     17.02 o
   2  -6  15       36.90       39.86      9.10 o
   3  -6  15      121.66      100.67     20.09 o
   4  -6  15       52.85       46.27     10.42 o
   5  -6  15       60.70       57.48     11.20 o
   6  -6  15      143.66      156.21     17.84 o
   7  -6  15       20.00       44.62     16.35 o
   8  -6  15       20.30       37.43     16.54 o
  -7  -5  15        0.41       -2.10      9.77 o
  -6  -5  15        1.80        0.92     11.25 o
  -5  -5  15       14.90       11.17      9.52 o
  -4  -5  15        2.28        4.19      9.46 o
  -3  -5  15        1.96       -1.95      9.17 o
  -2  -5  15       39.29       35.77     11.54 o
  -1  -5  15        8.92       -7.74      7.74 o
   0  -5  15        0.59        1.03      7.96 o
   1  -5  15     1110.85     1099.91     26.31 o
   2  -5  15      446.42      482.73     21.46 o
   3  -5  15        1.32        0.28      8.21 o
   4  -5  15       63.58       61.77     12.53 o
   5  -5  15        4.66        0.33      8.75 o
   6  -5  15       28.75       22.21     13.81 o
   7  -5  15        0.19       13.40     14.07 o
   8  -5  15       95.34      127.57     26.99 o
  -8  -4  15        2.45        4.19     10.56 o
  -7  -4  15        8.20       10.22     10.75 o
  -6  -4  15        2.84        2.17     10.09 o
  -5  -4  15        2.48        1.19      9.55 o
  -4  -4  15        0.85       -1.79      9.60 o
  -3  -4  15      512.07      478.48     24.88 o
  -2  -4  15       49.96       41.10     19.17 o
  -1  -4  15       95.20      103.30     12.49 o
   0  -4  15       56.78       83.69     11.07 o
   1  -4  15        0.59       -3.35      8.19 o
   2  -4  15       88.59       92.01     11.41 o
   3  -4  15       11.22       -7.32      7.32 o
   4  -4  15      104.96       90.76     13.61 o
   5  -4  15       72.03       83.16     14.11 o
   6  -4  15        2.89        2.15     13.54 o
   7  -4  15        5.28        6.43     16.87 o
   8  -4  15       69.78       47.49     23.12 o
  -8  -3  15       62.77       46.66     13.22 o
  -7  -3  15       34.81       31.00     12.04 o
  -6  -3  15        6.36       25.84     11.33 o
  -5  -3  15       22.92       24.18     11.19 o
  -4  -3  15       43.02       52.51     12.85 o
  -3  -3  15      110.26      129.96     16.10 o
  -2  -3  15      374.57      376.25     19.33 o
  -1  -3  15     1032.65      967.96     27.59 o
   0  -3  15       69.00       64.55     10.92 o
   1  -3  15        1.96       -2.93     10.64 o
   2  -3  15      729.92      610.22     25.42 o
   3  -3  15       34.87       52.12     12.42 o
   4  -3  15        0.19       -6.35      9.35 o
   5  -3  15       44.01       27.58     13.89 o
   6  -3  15        2.06       22.52     13.89 o
   7  -3  15        5.08       16.82     14.84 o
  -9  -2  15        9.64       38.54     13.61 o
  -8  -2  15        7.37       -6.47     11.31 o
  -7  -2  15       40.13       16.63     11.86 o
  -6  -2  15        1.78        7.39     11.05 o
  -5  -2  15       14.47       13.41     13.49 o
  -4  -2  15       29.83       69.27     13.69 o
  -3  -2  15      200.32      168.84     15.49 o
  -2  -2  15        0.13       -7.43      7.43 o
  -1  -2  15      742.34      758.40     29.75 o
   0  -2  15      169.98      184.65     16.89 o
   1  -2  15      426.83      447.14     21.97 o
   2  -2  15      270.28      252.64     18.24 o
   3  -2  15        5.16       14.76     10.86 o
   4  -2  15        4.23       -3.27     12.33 o
   5  -2  15        6.92       -1.26     11.87 o
   6  -2  15       68.81       69.95     16.74 o
   7  -2  15       20.92        9.37     14.93 o
  -9  -1  15        2.40       14.80     12.88 o
  -8  -1  15        0.17       10.74     11.98 o
  -7  -1  15       35.42       36.82     13.57 o
  -6  -1  15        0.35        3.52     11.19 o
  -5  -1  15        1.00       -4.74     10.28 o
  -4  -1  15      575.20      664.17     26.14 o
  -3  -1  15        2.07       -4.50      7.99 o
  -2  -1  15        8.07        2.07      8.96 o
  -1  -1  15       17.48       10.00      9.19 o
   0  -1  15      381.59      355.15     19.98 o
   1  -1  15       27.32       -0.70     13.74 o
   2  -1  15       32.14       42.09     11.62 o
   3  -1  15      567.20      528.83     24.96 o
   4  -1  15       10.44        1.51     14.48 o
   5  -1  15       50.34       41.93     14.48 o
   6  -1  15        8.04      -11.14     11.14 o
   7  -1  15       11.43       32.17     21.41 o
  -9   0  15       39.53       47.60     16.23 o
  -8   0  15        5.01       -2.51     11.50 o
  -7   0  15       26.79       20.84     13.42 o
  -6   0  15        2.75       12.99     11.61 o
  -5   0  15      140.57      129.89     17.87 o
  -4   0  15      437.14      489.62     20.50 o
  -3   0  15       91.95      105.35     13.26 o
  -2   0  15      317.41      341.65     20.44 o
  -1   0  15       24.42       -1.30      9.68 o
   0   0  15      174.17      163.98     16.09 o
   1   0  15      158.92      134.07     15.06 o
   2   0  15      157.70      174.75     16.57 o
   3   0  15       93.63      115.68     17.54 o
   4   0  15        0.48       20.11     23.36 o
   5   0  15        4.00      -11.86     11.86 o
   6   0  15        2.56       10.42     17.00 o
  -9   1  15       40.22       33.73     15.33 o
  -8   1  15        5.41        0.71     12.27 o
  -7   1  15        4.58       -1.89     13.84 o
  -6   1  15       88.25       89.04     31.41 o
  -5   1  15      136.99      117.71     16.75 o
  -4   1  15      215.10      169.70     15.95 o
  -3   1  15      113.36      104.25     13.69 o
  -2   1  15      199.10      217.15     16.88 o
  -1   1  15       61.55       42.61     13.59 o
   0   1  15        2.87       -8.07      9.18 o
   1   1  15       68.33       78.59     13.45 o
   2   1  15      263.71      281.33     22.61 o
   3   1  15       22.19       11.11     13.34 o
   4   1  15        0.14       -5.53     11.73 o
   5   1  15        9.50       27.31     14.38 o
   6   1  15       40.20       54.43     20.08 o
  -9   2  15       69.19       68.43     18.00 o
  -8   2  15        2.64        0.84     13.72 o
  -7   2  15        1.93        1.86     13.04 o
  -6   2  15       26.74       57.90     14.99 o
  -5   2  15       42.40       64.38     14.51 o
  -4   2  15        7.77       -7.47     10.13 o
  -3   2  15      136.04      143.08     15.43 o
  -2   2  15        4.37        5.05     10.21 o
  -1   2  15       88.71      132.11     15.07 o
   0   2  15      150.76      105.14     14.71 o
   1   2  15      136.39      145.34     18.54 o
   2   2  15        1.05        0.20     11.95 o
   3   2  15        2.12        0.41     12.52 o
   4   2  15       80.54       74.93     22.34 o
   5   2  15        6.06       -0.63     15.57 o
  -9   3  15        8.03      -13.27     13.27 o
  -8   3  15       16.92       44.78     16.81 o
  -7   3  15        4.60       15.43     14.74 o
  -6   3  15        0.14        1.77     12.34 o
  -5   3  15      432.57      417.55     45.53 o
  -4   3  15       89.80      120.24     15.74 o
  -3   3  15        0.06       -7.56     10.13 o
  -2   3  15        6.92        8.91      9.12 o
  -1   3  15      239.72      269.94     22.62 o
   0   3  15        2.65       -4.37     12.22 o
   1   3  15       48.69       45.96     14.86 o
   2   3  15        5.90       20.90     14.57 o
   3   3  15        1.00        2.22     13.38 o
   4   3  15        0.00       -9.71     14.91 o
  -8   4  15       22.26       41.82     14.41 o
  -7   4  15        5.51      -12.12     12.78 o
  -6   4  15      139.34      127.97     15.20 o
  -5   4  15      179.17      221.64     16.51 o
  -4   4  15        1.32       -8.61      8.61 o
  -3   4  15        3.04        8.58      9.62 o
  -2   4  15       16.47       -4.88     11.78 o
  -1   4  15       23.14       -3.53     10.62 o
   0   4  15        5.14        5.66     11.61 o
   1   4  15       55.56       70.73     14.21 o
   2   4  15        9.49       27.05     14.33 o
   3   4  15        0.50        1.61     19.94 o
  -8   5  15        0.30       -2.58     10.87 o
  -7   5  15       21.44       24.71     12.39 o
  -6   5  15        1.60        0.34     11.83 o
  -5   5  15        3.79       12.52     11.40 o
  -4   5  15       16.62       15.88     11.94 o
  -3   5  15       28.00        9.08     11.95 o
  -2   5  15       76.46       75.73     15.84 o
  -1   5  15       31.67        5.30     16.59 o
   0   5  15       23.57       28.94     12.71 o
   1   5  15        5.58       17.18     14.38 o
  -7   6  15       33.54       24.53     15.14 o
  -6   6  15        2.05      -12.53     12.97 o
  -5   6  15       43.88       35.05     13.38 o
  -4   6  15        0.01        8.57     12.30 o
  -3   6  15        1.15        5.94     14.09 o
  -2   6  15        0.61       -1.81     11.43 o
  -1   6  15       23.98       -3.25     12.24 o
   0   6  15        8.77        9.98     13.67 o
  -1 -10  16        6.19       10.11     10.22 o
   0 -10  16        0.49       10.42     10.07 o
   1 -10  16        0.51       -2.59      9.77 o
   2 -10  16       27.90       45.30     11.70 o
   3 -10  16       13.26       21.31     11.74 o
   4 -10  16        2.20       12.55     17.50 o
  -3  -9  16       11.55       15.53     10.39 o
  -2  -9  16        7.41       -3.27      9.47 o
  -1  -9  16       14.73        3.03     10.16 o
   0  -9  16       88.03       78.75     13.42 o
   1  -9  16        4.27       -5.71      9.64 o
   2  -9  16        2.69        5.85     10.36 o
   3  -9  16        2.34        9.34     12.70 o
   4  -9  16       30.89       28.91     18.55 o
   5  -9  16        3.48        9.35     18.55 o
  -4  -8  16        4.11        8.77      9.42 o
  -3  -8  16       31.02       24.15     10.42 o
  -2  -8  16       15.68       32.56     10.51 o
  -1  -8  16       31.47       29.67     10.67 o
   0  -8  16       39.33       39.69     11.18 o
   1  -8  16       17.69       14.57      9.84 o
   2  -8  16        0.05        0.76      9.18 o
   3  -8  16        4.78       -0.96     14.95 o
   4  -8  16        5.24       14.67     12.96 o
   5  -8  16       21.76       22.90     15.08 o
   6  -8  16       10.55        7.05     16.26 o
  -5  -7  16        4.98       10.28     10.22 o
  -4  -7  16        0.44       -5.67      9.90 o
  -3  -7  16       45.21       41.95     11.23 o
  -2  -7  16       80.83       66.37     14.54 o
  -1  -7  16       14.49        8.56     11.39 o
   0  -7  16        0.88       -1.29      8.71 o
   1  -7  16       27.70       32.38     10.97 o
   2  -7  16       15.57       18.84     11.85 o
   3  -7  16       62.89       72.14     24.30 o
   4  -7  16       64.68       67.37     12.91 o
   5  -7  16       10.29        3.79     13.40 o
   6  -7  16       44.78       48.24     16.42 o
   7  -7  16        3.81       13.11     18.25 o
  -6  -6  16        2.05        6.93     10.82 o
  -5  -6  16        0.00       -9.02      9.02 o
  -4  -6  16       14.26       15.97     11.35 o
  -3  -6  16       14.94        8.73     10.42 o
  -2  -6  16      141.17      125.17     13.90 o
  -1  -6  16      156.66      159.99     14.60 o
   0  -6  16        8.32       -8.09      8.41 o
   1  -6  16        0.56       -1.63     10.37 o
   2  -6  16       63.59       75.17     13.01 o
   3  -6  16       16.31       25.74     10.86 o
   4  -6  16        4.97       -3.36      9.72 o
   5  -6  16        1.50        3.24     10.74 o
   6  -6  16       10.25       -1.73     18.16 o
   7  -6  16       13.07        7.61     15.59 o
  -7  -5  16        0.03        9.05     10.92 o
  -6  -5  16       36.68       27.69     11.46 o
  -5  -5  16       57.97       41.82     12.42 o
  -4  -5  16       31.13       10.22     12.65 o
  -3  -5  16       63.06       73.27     19.76 o
  -2  -5  16        9.13      -12.41     16.09 o
  -1  -5  16       17.41       10.76     10.65 o
   0  -5  16       23.57       22.42     15.75 o
   1  -5  16      147.04      156.62     15.26 o
   2  -5  16       44.38       51.60     12.03 o
   3  -5  16      115.02      133.52     16.93 o
   4  -5  16       47.65       25.16     10.53 o
   5  -5  16        0.02       -1.73      9.49 o
   6  -5  16       27.35       38.43     14.87 o
   7  -5  16        0.10        8.60     15.07 o
  -7  -4  16        0.04       -7.67     10.77 o
  -6  -4  16        1.79        9.37     12.63 o
  -5  -4  16        0.03       16.01     10.93 o
  -4  -4  16      319.81      326.31     29.59 o
  -3  -4  16        1.05       -4.39     10.17 o
  -2  -4  16       80.84       93.10     15.04 o
  -1  -4  16        1.72        8.65     12.38 o
   0  -4  16       10.75        0.53     10.03 o
   1  -4  16       11.24       17.71      9.90 o
   2  -4  16       13.59       13.25      9.75 o
   3  -4  16      348.53      337.93     18.32 o
   4  -4  16       40.03       26.83     11.92 o
   5  -4  16       64.36       73.71     22.64 o
   6  -4  16        0.03        0.53     13.13 o
   7  -4  16        1.62       -5.71     14.28 o
  -8  -3  16        4.73       23.50     13.06 o
  -7  -3  16       44.63       74.66     15.17 o
  -6  -3  16        0.75      -11.84     11.84 o
  -5  -3  16        6.11       25.51     12.61 o
  -4  -3  16       19.03       14.34     11.57 o
  -3  -3  16      132.77      160.28     18.09 o
  -2  -3  16      129.35      132.13     16.91 o
  -1  -3  16      242.83      219.29     17.09 o
   0  -3  16        0.83        2.16      8.65 o
   1  -3  16        0.11       -8.81      9.19 o
   2  -3  16      173.91      193.35     16.89 o
   3  -3  16        7.71       21.18     11.39 o
   4  -3  16       20.84        0.68     12.78 o
   5  -3  16       25.65       31.20     14.79 o
   6  -3  16       45.79       98.17     19.17 o
   7  -3  16        5.77       14.65     15.00 o
  -8  -2  16        5.22       -5.90     12.39 o
  -7  -2  16       81.39       86.14     16.53 o
  -6  -2  16        4.27        9.00     11.78 o
  -5  -2  16       15.28       14.74     15.72 o
  -4  -2  16      110.44      128.33     17.72 o
  -3  -2  16        2.86        5.28     12.27 o
  -2  -2  16        4.07       -9.27      9.27 o
  -1  -2  16      125.02      109.46     13.64 o
   0  -2  16       17.65        8.48     10.23 o
   1  -2  16       21.15       -3.56     10.05 o
   2  -2  16      785.00      851.89     31.32 o
   3  -2  16       69.14       73.34     13.95 o
   4  -2  16        3.15        8.05     12.68 o
   5  -2  16        0.00       -3.78     19.88 o
   6  -2  16       21.57       32.17     15.38 o
  -8  -1  16       12.27       15.41     13.46 o
  -7  -1  16        5.01       -8.18     11.57 o
  -6  -1  16       28.03       31.22     17.17 o
  -5  -1  16        7.22       16.77     12.64 o
  -4  -1  16        1.21        2.86     11.90 o
  -3  -1  16      208.85      248.52     25.08 o
  -2  -1  16       35.41       55.68     11.80 o
  -1  -1  16        1.16        0.83      9.64 o
   0  -1  16       13.40       13.73     10.55 o
   1  -1  16      150.48      104.79     27.61 o
   2  -1  16       54.84       56.09     14.74 o
   3  -1  16       69.41       71.95     16.37 o
   4  -1  16       58.52       39.44     14.79 o
   5  -1  16        0.03      -11.42     11.42 o
   6  -1  16        1.12      -12.19     14.61 o
  -8   0  16       21.54       -9.05     12.65 o
  -7   0  16       34.41       52.73     16.20 o
  -6   0  16        2.88        2.00     12.54 o
  -5   0  16        8.77       -2.36     12.04 o
  -4   0  16      207.87      235.46     23.98 o
  -3   0  16       14.47       -2.84      9.48 o
  -2   0  16        6.86       -2.38     10.81 o
  -1   0  16      100.53       89.40     13.49 o
   0   0  16      383.59      405.64     22.29 o
   1   0  16        0.01        4.29      9.90 o
   2   0  16       11.05       11.47     13.29 o
   3   0  16       17.89        9.80     12.71 o
   4   0  16        1.54        1.38     13.06 o
   5   0  16       87.05      116.91     19.40 o
  -8   1  16       28.32       38.22     15.54 o
  -7   1  16        0.50       -7.83     13.26 o
  -6   1  16       40.68       23.80     14.26 o
  -5   1  16       18.34       13.56     12.38 o
  -4   1  16        1.31       -1.64     11.24 o
  -3   1  16      306.00      253.40     18.68 o
  -2   1  16        8.68       -9.31      9.88 o
  -1   1  16        0.07       10.31     10.61 o
   0   1  16       16.57       -0.05     10.37 o
   1   1  16      119.34      125.54     17.95 o
   2   1  16        6.47       -4.09     12.60 o
   3   1  16       11.62       16.67     13.94 o
   4   1  16       96.71       80.71     17.25 o
   5   1  16        1.48        1.51     16.46 o
  -8   2  16        0.01       -0.83     13.78 o
  -7   2  16       38.82       44.99     16.21 o
  -6   2  16        7.85       15.31     13.14 o
  -5   2  16       70.83       72.28     19.02 o
  -4   2  16       40.81       48.68     12.72 o
  -3   2  16        1.50       10.47     10.96 o
  -2   2  16       63.83       64.91     14.03 o
  -1   2  16       36.16       50.56     12.69 o
   0   2  16       25.60        8.59     19.89 o
   1   2  16      102.76       93.70     16.64 o
   2   2  16       27.99       15.47     14.18 o
   3   2  16       15.07      -10.32     13.30 o
   4   2  16        8.63      -13.73     13.73 o
  -8   3  16        7.23        0.87     14.87 o
  -7   3  16       29.49       44.09     17.12 o
  -6   3  16       90.61      144.15     19.78 o
  -5   3  16        4.76      -12.35     12.35 o
  -4   3  16       67.23       38.95     13.02 o
  -3   3  16       60.08       61.62     13.73 o
  -2   3  16       12.10       22.11     11.87 o
  -1   3  16      127.81      149.42     19.75 o
   0   3  16       13.84       15.61     13.75 o
   1   3  16       40.91       67.82     19.64 o
   2   3  16        0.79       -0.35     13.77 o
   3   3  16        0.97        2.61     15.52 o
  -7   4  16        0.34       15.97     14.75 o
  -6   4  16        2.04       -3.85     14.41 o
  -5   4  16       40.35       31.86     11.56 o
  -4   4  16       52.54       67.45     13.66 o
  -3   4  16        0.63       14.12     11.45 o
  -2   4  16       31.73       39.87     14.07 o
  -1   4  16       34.32       57.69     13.93 o
   0   4  16        2.22      -11.30     14.34 o
   1   4  16       17.54        5.87     13.86 o
   2   4  16       15.22        2.35     16.64 o
  -6   5  16        5.04        0.37     14.06 o
  -5   5  16        0.00       14.67     15.04 o
  -4   5  16       42.81       36.41     13.51 o
  -3   5  16       40.71       36.63     13.68 o
  -2   5  16       68.95       90.79     15.15 o
  -1   5  16       19.63       17.99     12.63 o
   0   5  16        0.00       -5.36     11.55 o
  -4   6  16        7.03        4.64     12.23 o
  -3   6  16       33.52       27.68     14.94 o
  -2  -9  17       17.93        9.84     10.98 o
  -1  -9  17        0.76       -5.66      9.98 o
   0  -9  17        4.31        0.34     11.87 o
   1  -9  17       10.29       27.09     11.91 o
   2  -9  17        3.34       13.64     12.99 o
   3  -9  17        9.80       16.53     22.51 o
   4  -9  17        0.59        6.78     25.26 o
  -3  -8  17       29.81       33.08     10.91 o
  -2  -8  17        0.29      -11.22     11.22 o
  -1  -8  17        6.71       15.85     10.68 o
   0  -8  17       32.33       46.62     12.31 o
   1  -8  17       10.92        1.85     12.08 o
   2  -8  17        5.61        2.06     11.95 o
   3  -8  17       65.18       53.42     20.65 o
   4  -8  17        0.06       13.02     17.41 o
   5  -8  17        0.41        5.18     18.75 o
  -4  -7  17       11.08       19.13     11.27 o
  -3  -7  17       11.30       18.18     11.94 o
  -2  -7  17      106.54      117.48     14.49 o
  -1  -7  17        7.38        4.69     10.01 o
   0  -7  17        5.42       -6.14     15.78 o
   1  -7  17        0.48        6.24     11.60 o
   2  -7  17        0.28       26.82     12.71 o
   3  -7  17        9.48        6.66     12.43 o
   4  -7  17       17.10       21.58     11.83 o
   5  -7  17       21.37        9.33     15.23 o
   6  -7  17        5.64       -6.94     16.99 o
  -5  -6  17        0.94        6.10     10.66 o
  -4  -6  17        0.13       10.21     11.01 o
  -3  -6  17       11.03       10.35     11.51 o
  -2  -6  17        0.31       -9.98      9.98 o
  -1  -6  17        0.70        5.91     11.21 o
   0  -6  17       12.29        3.74     13.05 o
   1  -6  17       27.29       27.10     13.03 o
   2  -6  17        0.20       -1.73     11.88 o
   3  -6  17        0.83       -1.04     10.41 o
   4  -6  17        5.35       17.52     11.97 o
   5  -6  17       18.04       16.37     15.12 o
   6  -6  17      126.77      201.59     75.65 o
  -6  -5  17        1.11       11.25     22.46 o
  -5  -5  17       71.62       79.48     14.93 o
  -4  -5  17       30.30        8.85     11.92 o
  -3  -5  17        0.39       -3.90     10.65 o
  -2  -5  17        3.87       10.16     13.19 o
  -1  -5  17       21.01       19.16     11.46 o
   0  -5  17        1.38        5.38     11.17 o
   1  -5  17       16.41       39.60     13.18 o
   2  -5  17        8.57      -10.05     10.05 o
   3  -5  17       25.57       14.73     11.12 o
   4  -5  17        4.98        2.72     13.59 o
   5  -5  17       34.71       32.55     13.26 o
   6  -5  17       16.11        5.12     15.52 o
  -7  -4  17        4.01        0.41     12.24 o
  -6  -4  17       19.36       24.39     12.98 o
  -5  -4  17       13.87       12.06     11.80 o
  -4  -4  17       61.33       43.00     13.37 o
  -3  -4  17        7.10        1.33     10.79 o
  -2  -4  17       29.97       11.00     11.47 o
  -1  -4  17        0.10        6.23     11.63 o
   0  -4  17        2.17       -5.68      9.82 o
   1  -4  17       14.84       20.92     10.96 o
   2  -4  17        0.92        2.23     10.14 o
   3  -4  17        4.99       13.61     10.07 o
   4  -4  17        5.07      -10.22     10.22 o
   5  -4  17       31.39       32.60     15.43 o
   6  -4  17       33.35       50.43     17.45 o
  -7  -3  17       13.11       33.78     13.56 o
  -6  -3  17       12.63       14.88     12.61 o
  -5  -3  17       12.29       15.58     12.10 o
  -4  -3  17       21.40       18.28     17.24 o
  -3  -3  17       15.07       34.86     16.81 o
  -2  -3  17        9.92       15.28     15.51 o
  -1  -3  17       16.64        8.30     10.65 o
   0  -3  17      115.12      124.09     15.41 o
   1  -3  17       66.76       72.97     13.13 o
   2  -3  17      139.78      146.40     16.52 o
   3  -3  17       36.66       26.51     11.97 o
   4  -3  17       88.38       92.93     17.91 o
   5  -3  17      101.99       95.78     18.73 o
   6  -3  17        4.69        9.12     15.05 o
  -7  -2  17       20.49       28.11     16.72 o
  -6  -2  17      148.14      169.31     27.45 o
  -5  -2  17       43.26       44.27     14.71 o
  -4  -2  17        1.75        3.81     11.86 o
  -3  -2  17      123.63      105.86     27.21 o
  -2  -2  17       38.86       44.47     12.10 o
  -1  -2  17        6.37        4.84     11.22 o
   0  -2  17      127.28      156.96     16.03 o
   1  -2  17        1.32      -13.45     13.45 o
   2  -2  17        9.40       21.01     11.63 o
   3  -2  17       16.39       12.54     11.48 o
   4  -2  17       50.61       17.84     14.73 o
   5  -2  17       20.22       14.99     14.92 o
  -8  -1  17        4.43        1.05     13.20 o
  -7  -1  17       17.14        6.53     14.26 o
  -6  -1  17       17.22       23.88     14.14 o
  -5  -1  17       30.53       38.98     14.37 o
  -4  -1  17       28.97       29.51     20.24 o
  -3  -1  17       47.40       48.74     13.02 o
  -2  -1  17       21.98       47.40     23.08 o
  -1  -1  17       21.78       11.19     10.85 o
   0  -1  17        1.96       -0.39     10.22 o
   1  -1  17       58.35       83.12     14.37 o
   2  -1  17       39.52       22.25     11.89 o
   3  -1  17       18.94        1.52     14.22 o
   4  -1  17        8.61       13.47     15.08 o
   5  -1  17       64.12      105.05     19.39 o
  -8   0  17       12.87       29.68     15.04 o
  -7   0  17       27.21       42.12     16.14 o
  -6   0  17        5.31      -11.70     11.70 o
  -5   0  17        6.16        2.33     15.17 o
  -4   0  17        0.02       -9.77      9.77 o
  -3   0  17      273.31      251.19     21.61 o
  -2   0  17       63.76       73.56     13.60 o
  -1   0  17      139.87      161.13     16.82 o
   0   0  17       18.46       24.07     11.54 o
   1   0  17      104.17       96.53     14.95 o
   2   0  17        5.11        5.85     13.08 o
   3   0  17        3.56       20.43     14.56 o
   4   0  17        4.58        7.93     13.99 o
  -8   1  17        0.10       -5.71     13.33 o
  -7   1  17       19.07       22.79     15.43 o
  -6   1  17       65.83       82.92     24.77 o
  -5   1  17       27.92       14.56     14.62 o
  -4   1  17       17.57       10.81     12.92 o
  -3   1  17       11.85       -1.28     14.72 o
  -2   1  17        7.11       17.87     15.21 o
  -1   1  17        1.76        6.19     10.79 o
   0   1  17       28.92       35.50     12.92 o
   1   1  17       45.07       69.07     15.92 o
   2   1  17       51.95       28.12     14.87 o
   3   1  17       33.24        0.42     15.02 o
   4   1  17        8.57        1.97     14.54 o
  -7   2  17        0.00      -12.69     12.69 o
  -6   2  17        3.60       12.53     15.58 o
  -5   2  17        3.66       27.03     13.90 o
  -4   2  17        9.86        8.22     12.98 o
  -3   2  17       70.71      105.41     15.69 o
  -2   2  17        1.08       -9.34     10.70 o
  -1   2  17        1.25        6.13     13.46 o
   0   2  17        0.22       10.87     13.92 o
   1   2  17       42.15       33.62     15.07 o
   2   2  17        0.08       -9.26     13.46 o
   3   2  17       12.15       -7.86     34.49 o
  -7   3  17        0.95      -14.52     14.52 o
  -6   3  17       13.54       26.29     15.27 o
  -5   3  17       51.25       50.39     19.57 o
  -4   3  17        6.44       13.84     14.21 o
  -3   3  17       18.67       -1.42     17.23 o
  -2   3  17       30.12       37.24     15.09 o
  -1   3  17       89.99       68.63     17.85 o
   0   3  17        0.98        4.29     13.50 o
   1   3  17        0.82       22.68     15.47 o
   2   3  17        1.95       -2.01     13.73 o
  -6   4  17       23.13       27.43     26.54 o
  -5   4  17       10.42       17.46     19.13 o
  -4   4  17        0.21        2.84     14.76 o
  -3   4  17        5.36      -12.65     12.65 o
  -2   4  17        4.77        7.74     14.45 o
  -1   4  17       18.22       31.30     16.13 o
   0   4  17        0.24        1.51     15.61 o
  -4   5  17        0.30       21.19     13.27 o
  -3   5  17        0.86      -10.02     12.42 o
   1  -9  18        5.60        8.30     12.76 o
   2  -9  18        0.17       -3.99     13.24 o
  -2  -8  18        2.00       -9.84      9.84 o
  -1  -8  18        2.28      -11.14     11.14 o
   0  -8  18       16.72       15.33     13.41 o
   1  -8  18       38.39       35.76     18.90 o
   2  -8  18       24.55       21.96     13.95 o
   3  -8  18        2.02        3.85     13.64 o
   4  -8  18        4.20       28.23     36.12 o
  -3  -7  18        6.82       16.18     14.72 o
  -2  -7  18       22.75       24.13     13.09 o
  -1  -7  18       44.31       66.13     15.41 o
   0  -7  18       27.18       21.14     12.96 o
   1  -7  18        3.63        5.80     17.48 o
   2  -7  18       63.91       74.49     16.72 o
   3  -7  18       46.29       50.48     16.15 o
   4  -7  18        0.68       -3.24     13.38 o
  -4  -6  18        3.82        2.13     11.54 o
  -3  -6  18       17.02        4.65     12.42 o
  -2  -6  18      156.97      193.07     20.50 o
  -1  -6  18       38.62       54.96     15.15 o
   0  -6  18        0.01        8.33     13.47 o
   1  -6  18       28.22       32.01     13.82 o
   2  -6  18        0.01      -10.04     13.82 o
   3  -6  18        0.05      -10.10     10.10 o
   4  -6  18       23.86       31.88     12.85 o
   5  -6  18        0.55       11.83     17.95 o
  -5  -5  18       73.21       99.00     16.47 o
  -4  -5  18       32.83       25.85     13.31 o
  -3  -5  18       10.72        0.23     11.83 o
  -2  -5  18       19.11       16.08     12.32 o
  -1  -5  18        2.23        7.20     12.06 o
   0  -5  18       84.11       94.31     17.29 o
   1  -5  18       12.28        9.21     12.20 o
   2  -5  18       10.77       14.93     13.31 o
   3  -5  18       44.78       56.25     13.94 o
   4  -5  18        0.57      -11.14     11.14 o
   5  -5  18        2.84       -2.10     17.72 o
  -6  -4  18        3.72       -4.96     12.51 o
  -5  -4  18       20.53       29.04     24.16 o
  -4  -4  18       52.01       52.94     18.25 o
  -3  -4  18       70.16      117.04     17.82 o
  -2  -4  18      127.30      114.35     18.23 o
  -1  -4  18       13.09       15.02     12.20 o
   0  -4  18        0.06      -10.99     10.99 o
   1  -4  18       74.23      118.55     20.39 o
   2  -4  18        0.03        1.97     10.14 o
   3  -4  18       90.77      108.36     16.41 o
   4  -4  18       10.08       -0.85     12.80 o
   5  -4  18        6.12       -6.47     15.09 o
  -6  -3  18        3.13        7.82     13.05 o
  -5  -3  18        3.70       16.94     13.43 o
  -4  -3  18       27.23       44.94     16.42 o
  -3  -3  18       38.68       52.26     17.46 o
  -2  -3  18        1.57        2.28     12.19 o
  -1  -3  18        1.07       -8.41     11.32 o
   0  -3  18      111.45      118.50     19.18 o
   1  -3  18        6.44       -8.23      9.88 o
   2  -3  18       37.49       57.30     16.00 o
   3  -3  18        0.06        8.17     11.86 o
   4  -3  18       43.68       21.64     20.64 o
   5  -3  18       13.31       18.44     15.87 o
  -7  -2  18        3.93      -14.40     15.35 o
  -6  -2  18       31.25       26.30     14.84 o
  -5  -2  18       44.27       52.80     15.42 o
  -4  -2  18        0.02      -11.81     11.81 o
  -3  -2  18        2.43        2.71     15.70 o
  -2  -2  18       18.63       10.99     13.13 o
  -1  -2  18        1.03       -8.89     10.21 o
   0  -2  18        3.12       -5.91     12.19 o
   1  -2  18       11.94        2.82     11.09 o
   2  -2  18        4.47        6.37     11.58 o
   3  -2  18       14.40        8.29     14.06 o
   4  -2  18       12.64       17.03     14.88 o
  -7  -1  18        0.58      -12.89     12.89 o
  -6  -1  18       16.38       -8.33     13.09 o
  -5  -1  18        2.03      -10.90     12.99 o
  -4  -1  18       69.58      102.84     34.54 o
  -3  -1  18       14.67       13.63     12.80 o
  -2  -1  18        1.63      -11.22     11.22 o
  -1  -1  18        0.03       -5.31     16.90 o
   0  -1  18        5.20        4.56     11.51 o
   1  -1  18        0.12       -1.61     11.39 o
   2  -1  18        1.02       -1.72     19.81 o
   3  -1  18        0.82       -9.55     14.04 o
   4  -1  18       13.54        0.09     14.72 o
  -7   0  18       28.95       22.49     15.80 o
  -6   0  18        5.47       16.45     15.24 o
  -5   0  18       17.05       43.69     16.11 o
  -4   0  18        9.06       18.05     13.84 o
  -3   0  18        5.59        1.40     12.96 o
  -2   0  18        3.48       31.23     14.20 o
  -1   0  18       15.90        5.03     11.51 o
   0   0  18       14.01       -0.60     12.35 o
   1   0  18       33.64        8.58     14.79 o
   2   0  18       96.36       99.62     19.57 o
   3   0  18      124.92      160.03     22.07 o
  -7   1  18        5.65       -3.75     25.44 o
  -6   1  18       24.77       16.75     16.24 o
  -5   1  18        9.19       13.86     15.34 o
  -4   1  18       14.63        4.78     13.21 o
  -3   1  18       53.09       49.00     25.05 o
  -2   1  18       57.84       85.57     17.57 o
  -1   1  18        1.93       11.21     11.98 o
   0   1  18       45.33       56.43     16.79 o
   1   1  18        4.67        6.01     17.01 o
   2   1  18       15.09       29.78     16.46 o
  -6   2  18        0.14       -1.19     14.88 o
  -5   2  18       58.31       57.42     17.19 o
  -4   2  18        2.82       -6.97     13.00 o
  -3   2  18        1.12       29.17     15.41 o
  -2   2  18        8.88       25.06     14.20 o
  -1   2  18        7.49       20.06     15.31 o
   0   2  18       14.29      -10.60     16.37 o
   1   2  18        0.25        9.64     15.39 o
  -5   3  18       68.91       51.99     17.64 o
  -4   3  18       29.15       30.09     20.65 o
  -3   3  18       13.21       -4.52     17.68 o
  -2   3  18        1.51       -8.38     13.91 o
  -1   3  18       35.43       17.57     26.38 o
   0   3  18       11.21        4.29     16.49 o
   1  -8  19        6.32      -11.80     11.80 o
  -2  -7  19        7.35      -11.42     12.42 o
  -1  -7  19        3.55        5.58     12.95 o
   0  -7  19       14.97       13.69     13.35 o
   1  -7  19        3.26       -4.43     12.22 o
   2  -7  19        3.33      -10.76     12.68 o
   3  -7  19        9.46      -13.96     19.36 o
  -3  -6  19        0.00        2.82     12.51 o
  -2  -6  19       74.35       94.55     17.27 o
  -1  -6  19       33.52       30.84     14.44 o
   0  -6  19       29.37       27.16     19.92 o
   1  -6  19        5.84       -5.00     24.20 o
   2  -6  19        0.20        9.70     13.95 o
   3  -6  19        2.55       17.50     15.37 o
  -4  -5  19        1.85        1.34     22.13 o
  -3  -5  19       16.54        2.93     12.41 o
  -2  -5  19        2.43       10.10     12.78 o
  -1  -5  19        1.12       18.60     14.66 o
   0  -5  19       16.77       19.72     13.67 o
   1  -5  19        8.99        7.73     17.79 o
   2  -5  19        8.42       46.97     15.97 o
   3  -5  19       30.89       28.00     13.85 o
   4  -5  19        7.79       -1.82     14.13 o
  -5  -4  19        2.16       -6.82     12.06 o
  -4  -4  19       26.93       31.58     15.26 o
  -3  -4  19        5.55       -2.22     16.69 o
  -2  -4  19       24.28       10.73     13.83 o
  -1  -4  19        8.62       -6.00     11.99 o
   0  -4  19        6.54        3.55     13.15 o
   1  -4  19        1.73      -10.61     10.61 o
   2  -4  19       17.85       -2.40     11.74 o
   3  -4  19       31.82       18.28     15.95 o
   4  -4  19       13.49       31.90     16.84 o
  -5  -3  19        4.31       -3.72     14.00 o
  -4  -3  19       10.73        1.70     12.85 o
  -3  -3  19       77.31      114.97     19.29 o
  -2  -3  19       35.60       53.34     20.47 o
  -1  -3  19       19.41       30.78     15.15 o
   0  -3  19       19.03       24.81     12.58 o
   1  -3  19        5.19       -3.06     14.20 o
   2  -3  19        0.20       -8.85     17.05 o
   3  -3  19        4.44        4.64     17.88 o
   4  -3  19       14.18      -11.06     25.00 o
  -6  -2  19        2.26       -4.40     13.38 o
  -5  -2  19        7.24       12.66     15.30 o
  -4  -2  19       34.76       43.91     16.20 o
  -3  -2  19       18.93       19.19     15.17 o
  -2  -2  19       25.18       50.47     16.71 o
  -1  -2  19        7.93       -2.71     11.51 o
   0  -2  19        5.70       15.56     13.58 o
   1  -2  19       40.41       35.81     15.24 o
   2  -2  19       38.97       40.79     19.47 o
   3  -2  19        8.41      -10.79     16.97 o
  -6  -1  19        2.84       -7.45     13.98 o
  -5  -1  19        7.29       10.26     15.21 o
  -4  -1  19       16.06       -1.43     13.58 o
  -3  -1  19       36.51       53.31     17.37 o
  -2  -1  19        0.45        2.66     13.36 o
  -1  -1  19        3.62       -0.09     13.51 o
   0  -1  19        0.07      -12.78     13.00 o
   1  -1  19        7.52        1.14     25.08 o
   2  -1  19        2.41       -9.50     13.34 o
   3  -1  19      121.08      126.71     21.50 o
  -6   0  19        9.94       10.59     18.33 o
  -5   0  19        5.55       14.23     24.41 o
  -4   0  19        0.61        7.28     15.60 o
  -3   0  19        4.06        3.43     13.95 o
  -2   0  19      129.17      131.22     20.59 o
  -1   0  19        8.79        7.23     14.06 o
   0   0  19       21.28       17.46     19.66 o
   1   0  19        5.25       -0.25     14.53 o
   2   0  19        0.32       -1.68     14.67 o
  -5   1  19       10.40       -8.81     14.64 o
  -4   1  19        4.81       -5.71     14.08 o
  -3   1  19        5.42      -10.11     14.32 o
  -2   1  19       11.78       26.23     15.52 o
  -1   1  19        2.47       -7.63     21.23 o
   0   1  19       39.65       37.54     16.40 o
   1   1  19        0.16       -9.57     14.53 o
  -4   2  19        0.25        5.03     15.02 o
  -3   2  19        0.47        4.27     18.16 o
  -2   2  19        2.37       27.03     25.39 o
  -1   2  19        0.95       -8.19     16.24 o
  -1  -6  20       31.56       36.38     25.87 o
   0  -6  20        7.59       10.45     13.56 o
   1  -6  20       68.24       71.33     26.08 o
  -2  -5  20       31.68       35.78     16.51 o
  -1  -5  20        4.31       11.99     13.53 o
   0  -5  20       13.04      -11.37     21.96 o
   1  -5  20       85.64      124.50     30.62 o
   2  -5  20       30.73       27.90     16.11 o
  -3  -4  20       68.05       51.03     25.80 o
  -2  -4  20       11.62        7.31     13.70 o
  -1  -4  20        3.92       -9.69     13.44 o
   0  -4  20        0.01       15.72     14.31 o
   1  -4  20        1.66       17.46     15.02 o
   2  -4  20        3.39      -12.00     12.00 o
  -4  -3  20       26.34       71.94     18.45 o
  -3  -3  20        1.59       -1.35     13.17 o
  -2  -3  20       51.81       77.51     19.17 o
  -1  -3  20       24.82       25.02     14.70 o
   0  -3  20       15.29      -12.86     12.86 o
   1  -3  20       12.47       19.94     12.77 o
   2  -3  20       12.78       21.40     16.28 o
  -4  -2  20       11.01       18.07     15.77 o
  -3  -2  20       49.39       41.42     17.18 o
  -2  -2  20        0.01        5.29     14.13 o
  -1  -2  20       13.76      -13.30     13.30 o
   0  -2  20       32.51       37.23     16.95 o
   1  -2  20        5.09       -7.36     17.74 o
  -4  -1  20       13.48       29.30     16.71 o
  -3  -1  20        5.91       -4.90     14.24 o
  -2  -1  20       11.53        8.22     15.47 o
  -1  -1  20        4.10       13.75     15.34 o
   0  -1  20        0.00       21.72     21.90 o
   1  -1  20       37.46       21.95     23.13 o
  -3   0  20        6.84        6.36     18.43 o
  -2   0  20       30.90       32.94     16.56 o
  -1   0  20        8.32       12.94     19.37 o
   0   0  20       20.01        3.18     19.94 o
 
